# Supplementary material for: A Small Number of Low-abundance Bacteria Dominate Plant Species-specific Responses during Rhizosphere Colonization
Source: Front Microbiol. 2017 May 29;8:975. doi: 10.3389/fmicb.2017.00975 (PMC5447024; doi:10.3389/fmicb.2017.00975)
Supplement: Supplementary file 6 [file Table_2.XLSX]

## Sheet: plant-specific responders
							Relative abundance (%)
							before conditioning		after conditioning		Taxonomy of bacterial response OTUs
Plant species	Plant family	Plant order	Plant-species specific response OTU	logFC	FDR-corrected P-value	Response	Mean	Stand. dev.	Mean	Stand. dev.	Phylum	Class	Order	Family	Genus
B. sylvaticum	Poaceae	Poales	Otu02727	4.26265	0.00918241	positive	0	0	0.0847406	0.189486	Proteobacteria	Betaproteobacteria	unclassified	unclassified	unclassified
B. sylvaticum	Poaceae	Poales	Otu02672	3.84068	0.0061134	positive	0	0	0.0567658	0.11312	Bacteroidetes	Flavobacteriia	Flavobacteriales	Flavobacteriaceae	Flavobacterium
B. sylvaticum	Poaceae	Poales	Otu02618	3.69226	0.00731346	positive	0	0	0.0510543	0.0972262	unclassified	unclassified	unclassified	unclassified	unclassified
B. sylvaticum	Poaceae	Poales	Otu02414	3.26881	0.00428503	positive	0	0	0.0351734	0.0416276	Proteobacteria	Betaproteobacteria	Burkholderiales	Burkholderiaceae	Chitinimonas
B. sylvaticum	Poaceae	Poales	Otu02770	2.75141	0.0060016	positive	0	0	0.0248782	0.0258238	Planctomycetes	Planctomycetia	Planctomycetales	Planctomycetaceae	unclassified
B. sylvaticum	Poaceae	Poales	Otu01182	2.34578	0.00862507	positive	0	0	0.016893	0.00956923	Bacteroidetes	Sphingobacteriia	Sphingobacteriales	Chitinophagaceae	Terrimonas
B. sylvaticum	Poaceae	Poales	Otu03109	2.30405	0.00871419	positive	0	0	0.016458	0.00745261	Proteobacteria	Alphaproteobacteria	Rhizobiales	unclassified	unclassified
B. sylvaticum	Poaceae	Poales	Otu02107	2.27935	0.00872258	positive	0	0	0.0166539	0.00711436	unclassified	unclassified	unclassified	unclassified	unclassified
B. sylvaticum	Poaceae	Poales	Otu02997	-1.98491	0.00922042	negative	0.00710781	0.00206877	0	0	unclassified	unclassified	unclassified	unclassified	unclassified
B. sylvaticum	Poaceae	Poales	Otu02776	-2.00134	0.00983677	negative	0.0124855	0.00355202	0.00189289	0.00275505	unclassified	unclassified	unclassified	unclassified	unclassified
B. sylvaticum	Poaceae	Poales	Otu03130	-2.26197	0.00897577	negative	0.00965427	0.0070768	0	0	Proteobacteria	Gammaproteobacteria	Xanthomonadales	Sinobacteraceae	Steroidobacter
B. sylvaticum	Poaceae	Poales	Otu03275	-2.32801	0.00937723	negative	0.0100484	0.00882434	0	0	Actinobacteria	Actinobacteria	Actinomycetales	Microbacteriaceae	Agromyces
B. sylvaticum	Poaceae	Poales	Otu01075	-2.32805	0.00262461	negative	0.0331534	0.0184066	0.00727548	0.0056649	Verrucomicrobia	Spartobacteria	unclassified	unclassified	unclassified
B. sylvaticum	Poaceae	Poales	Otu04617	-2.5199	0.00954195	negative	0.0121078	0.014362	0	0	Bacteroidetes	Sphingobacteriia	Sphingobacteriales	Chitinophagaceae	Terrimonas
B. sylvaticum	Poaceae	Poales	Otu03596	-2.59795	0.0060016	negative	0.0120199	0.0140721	0	0	Bacteroidetes	unclassified	unclassified	unclassified	unclassified
B. sylvaticum	Poaceae	Poales	Otu03563	-2.61247	0.00782007	negative	0.0127672	0.0178605	0	0	Proteobacteria	Deltaproteobacteria	unclassified	unclassified	unclassified
B. sylvaticum	Poaceae	Poales	Otu03241	-2.6302	0.00904477	negative	0.0155211	0.023599	0.00060529	0.00135347	Actinobacteria	Actinobacteria	Acidimicrobiales	unclassified	unclassified
B. sylvaticum	Poaceae	Poales	Otu02359	-2.73956	0.00754293	negative	0.0186826	0.0278907	0.00103109	0.00230558	Proteobacteria	Gammaproteobacteria	Pseudomonadales	Pseudomonadaceae	Rhizobacter
B. sylvaticum	Poaceae	Poales	Otu01108	-2.75734	0.00851196	negative	0.0457489	0.0682493	0.00760551	0.00518858	Actinobacteria	Actinobacteria	Gaiellales	Gaiellaceae	Gaiella
B. sylvaticum	Poaceae	Poales	Otu04991	-2.7673	0.00987003	negative	0.0143839	0.0204669	0	0	unclassified	unclassified	unclassified	unclassified	unclassified
B. sylvaticum	Poaceae	Poales	Otu05331	-2.80236	0.00734196	negative	0.0151108	0.0218403	0	0	Bacteroidetes	Sphingobacteriia	Sphingobacteriales	Chitinophagaceae	unclassified
B. sylvaticum	Poaceae	Poales	Otu04707	-2.88076	0.00828936	negative	0.0157749	0.0272027	0	0	Chloroflexi	Ktedonobacteria	Ktedonobacterales	Thermosporotrichaceae	Thermosporothrix
B. sylvaticum	Poaceae	Poales	Otu03320	-2.93544	0.00436709	negative	0.0166297	0.02179	0	0	Proteobacteria	Betaproteobacteria	unclassified	unclassified	unclassified
B. sylvaticum	Poaceae	Poales	Otu02021	-2.95887	0.00896511	negative	0.0243432	0.0422048	0.0017984	0.00402134	Actinobacteria	Actinobacteria	unclassified	unclassified	unclassified
B. sylvaticum	Poaceae	Poales	Otu00887	-3.0099	0.00198948	negative	0.0389985	0.0497957	0.00433398	0.00556209	Proteobacteria	Alphaproteobacteria	Rhizobiales	unclassified	unclassified
B. sylvaticum	Poaceae	Poales	Otu02940	-3.11241	0.00726576	negative	0.0224088	0.0415597	0.000515544	0.00115279	candidate_division_WPS-2	unclassified	unclassified	unclassified	unclassified
B. sylvaticum	Poaceae	Poales	Otu04748	-3.2511	0.006924	negative	0.0210494	0.0405801	0	0	Candidatus_Saccharibacteria	unclassified	unclassified	unclassified	unclassified
B. sylvaticum	Poaceae	Poales	Otu03996	-3.37175	0.00149374	negative	0.024636	0.0325504	0	0	Proteobacteria	Betaproteobacteria	Gallionellales	Gallionellaceae	Sideroxydans
B. sylvaticum	Poaceae	Poales	Otu02853	-3.46215	0.00184661	negative	0.0256244	0.0359468	0	0	unclassified	unclassified	unclassified	unclassified	unclassified
B. sylvaticum	Poaceae	Poales	Otu03190	-3.77461	0.00314806	negative	0.0309657	0.0604079	0	0	Bacteroidetes	Flavobacteriia	Flavobacteriales	Flavobacteriaceae	Flavobacterium
B. sylvaticum	Poaceae	Poales	Otu03575	-5.12798	0.000690222	negative	0.0840158	0.168032	0	0	Bacteroidetes	Flavobacteriia	Flavobacteriales	Flavobacteriaceae	Flavobacterium
D. glomerata	Poaceae	Poales	Otu03579	4.17666	0.00508042	positive	0.00209278	0.0046796	0.128156	0.256311	Actinobacteria	Actinobacteria	Actinomycetales	Micromonosporaceae	Actinoplanes
D. glomerata	Poaceae	Poales	Otu02486	3.31659	0.00245237	positive	0	0	0.0395604	0.0645754	Proteobacteria	Alphaproteobacteria	Rickettsiales	Rickettsiaceae	unclassified
D. glomerata	Poaceae	Poales	Otu04127	2.88867	0.00942953	positive	0	0	0.0310814	0.0514639	Proteobacteria	Alphaproteobacteria	Rhodospirillales	Rhodospirillaceae	Novispirillum
D. glomerata	Poaceae	Poales	Otu02567	2.81034	0.00271461	positive	0	0	0.0259538	0.0293443	Proteobacteria	Alphaproteobacteria	unclassified	unclassified	unclassified
D. glomerata	Poaceae	Poales	Otu01997	2.78826	0.00806234	positive	0.000729727	0.00163172	0.0337873	0.0592545	Cyanobacteria/Chloroplast	Cyanobacteria	Family_I	GpI	unclassified
D. glomerata	Poaceae	Poales	Otu03159	2.52179	0.00133147	positive	0	0	0.020536	0.00928087	Parcubacteria	unclassified	unclassified	unclassified	unclassified
D. glomerata	Poaceae	Poales	Otu03305	2.49102	0.000422762	positive	0.001256	0.00120224	0.0351645	0.0156722	Verrucomicrobia	Verrucomicrobiae	Verrucomicrobiales	Verrucomicrobiaceae	Luteolibacter
D. glomerata	Poaceae	Poales	Otu02743	2.4131	0.00894321	positive	0	0	0.0208824	0.017944	Proteobacteria	unclassified	unclassified	unclassified	unclassified
D. glomerata	Poaceae	Poales	Otu04488	2.40183	0.00418479	positive	0	0	0.0215442	0.0106026	Proteobacteria	Alphaproteobacteria	unclassified	unclassified	unclassified
D. glomerata	Poaceae	Poales	Otu02328	2.34804	0.00819315	positive	0	0	0.0163563	0.0176624	Bacteroidetes	Sphingobacteriia	Sphingobacteriales	Chitinophagaceae	unclassified
D. glomerata	Poaceae	Poales	Otu02351	2.33242	0.00216716	positive	0	0	0.018374	0.00605069	unclassified	unclassified	unclassified	unclassified	unclassified
D. glomerata	Poaceae	Poales	Otu02191	2.32212	0.00490837	positive	0	0	0.01726	0.0119447	unclassified	unclassified	unclassified	unclassified	unclassified
D. glomerata	Poaceae	Poales	Otu02708	2.2058	0.0032241	positive	0	0	0.0170133	0.00178424	Proteobacteria	Alphaproteobacteria	Rhodobacterales	Rhodobacteraceae	Rhodobacter
D. glomerata	Poaceae	Poales	Otu02246	2.19986	0.00693714	positive	0	0	0.017066	0.0113042	Proteobacteria	Alphaproteobacteria	Rhodospirillales	Rhodospirillaceae	Dongia
D. glomerata	Poaceae	Poales	Otu03059	2.03344	0.0084493	positive	0	0	0.0132977	0.00535772	Proteobacteria	unclassified	unclassified	unclassified	unclassified
D. glomerata	Poaceae	Poales	Otu02272	-1.81186	0.00866189	negative	0.00933045	0.00432712	0.0027278	0.00325826	Proteobacteria	Alphaproteobacteria	Caulobacterales	Caulobacteraceae	unclassified
D. glomerata	Poaceae	Poales	Otu08407	-1.84497	0.0092263	negative	0.00363001	0.00269443	0.000369544	0.000739087	unclassified	unclassified	unclassified	unclassified	unclassified
D. glomerata	Poaceae	Poales	Otu02715	-1.89744	0.00478916	negative	0.0117179	0.00590961	0.00297416	0.00346126	Proteobacteria	Betaproteobacteria	unclassified	unclassified	unclassified
D. glomerata	Poaceae	Poales	Otu03614	-1.92687	0.00843136	negative	0.00373992	0.00348375	0.000369544	0.000739087	unclassified	unclassified	unclassified	unclassified	unclassified
D. glomerata	Poaceae	Poales	Otu04671	-2.01776	0.00903901	negative	0.00529608	0.00406616	0.00105595	0.00152729	Actinobacteria	Actinobacteria	Actinomycetales	Nocardioidaceae	Nocardioides
D. glomerata	Poaceae	Poales	Otu03699	-2.05007	0.00847469	negative	0.0040308	0.0029777	0.000932767	0.0015545	Bacteroidetes	Sphingobacteriia	Sphingobacteriales	Sphingobacteriaceae	Pedobacter
D. glomerata	Poaceae	Poales	Otu04328	-2.18289	0.0065193	negative	0.00560747	0.00588776	0.000246362	0.000492725	Planctomycetes	Planctomycetia	Planctomycetales	Planctomycetaceae	unclassified
D. glomerata	Poaceae	Poales	Otu03680	-2.20558	0.00410994	negative	0.00510341	0.00427792	0.000246362	0.000492725	Proteobacteria	Betaproteobacteria	unclassified	unclassified	unclassified
D. glomerata	Poaceae	Poales	Otu03048	-2.25936	0.00225585	negative	0.00943858	0.00732038	0.000862269	0.00172454	unclassified	unclassified	unclassified	unclassified	unclassified
D. glomerata	Poaceae	Poales	Otu06742	-2.26076	0.0076777	negative	0.00406337	0.00301144	0.000997526	0.00199505	Proteobacteria	Betaproteobacteria	Rhodocyclales	Rhodocyclaceae	Thauera
D. glomerata	Poaceae	Poales	Otu04124	-2.27683	0.00942953	negative	0.0072441	0.0102974	0.000369544	0.000739087	Actinobacteria	Actinobacteria	Actinomycetales	Microbacteriaceae	unclassified
D. glomerata	Poaceae	Poales	Otu02065	-2.30953	0.00316589	negative	0.0127251	0.0120344	0.00185979	0.00215883	Firmicutes	Clostridia	Clostridiales	Peptostreptococcaceae	Sporacetigenium
D. glomerata	Poaceae	Poales	Otu03264	-2.31148	0.000381607	negative	0.0111303	0.00293379	0.00098545	0.0019709	Firmicutes	Bacilli	Bacillales	Planococcaceae	Ureibacillus
D. glomerata	Poaceae	Poales	Otu06698	-2.3198	0.00623747	negative	0.00496335	0.00361685	0.000963577	0.00192715	unclassified	unclassified	unclassified	unclassified	unclassified
D. glomerata	Poaceae	Poales	Otu02946	-2.33212	0.00215679	negative	0.00583891	0.00484648	0.000369544	0.000739087	Proteobacteria	Alphaproteobacteria	Rhizobiales	Hyphomicrobiaceae	unclassified
D. glomerata	Poaceae	Poales	Otu04609	-2.34164	0.00680923	negative	0.00363215	0.00408602	0.000123181	0.000246362	Bacteroidetes	Sphingobacteriia	Sphingobacteriales	Chitinophagaceae	unclassified
D. glomerata	Poaceae	Poales	Otu06028	-2.34973	0.0050249	negative	0.00544084	0.00457001	0.000809585	0.00161917	Proteobacteria	Betaproteobacteria	Burkholderiales	unclassified	unclassified
D. glomerata	Poaceae	Poales	Otu04985	-2.38618	0.00288349	negative	0.00374056	0.00394483	0.000123181	0.000246362	Proteobacteria	Betaproteobacteria	Burkholderiales	Oxalobacteraceae	Noviherbaspirillum
D. glomerata	Poaceae	Poales	Otu02560	-2.38663	0.0037685	negative	0.015661	0.0162065	0.00210616	0.00243874	Actinobacteria	Actinobacteria	Actinomycetales	unclassified	unclassified
D. glomerata	Poaceae	Poales	Otu05791	-2.40404	0.00808583	negative	0.00578571	0.00874753	0.000123181	0.000246362	Proteobacteria	Betaproteobacteria	Burkholderiales	unclassified	unclassified
D. glomerata	Poaceae	Poales	Otu04057	-2.40441	0.000865827	negative	0.00513618	0.000965108	0.000246362	0.000492725	Actinobacteria	Actinobacteria	Actinomycetales	Nocardioidaceae	Nocardioides
D. glomerata	Poaceae	Poales	Otu04610	-2.44944	0.00731772	negative	0.00585648	0.00883151	0.000123181	0.000246362	Acidobacteria	Acidobacteria_Gp4	Gp4	unclassified	unclassified
D. glomerata	Poaceae	Poales	Otu04732	-2.46774	0.00104876	negative	0.00674833	0.00483799	0.000246362	0.000492725	Proteobacteria	Gammaproteobacteria	unclassified	unclassified	unclassified
D. glomerata	Poaceae	Poales	Otu06299	-2.48069	0.00391042	negative	0.0046794	0.00494215	0.000123181	0.000246362	Candidatus_Saccharibacteria	unclassified	unclassified	unclassified	unclassified
D. glomerata	Poaceae	Poales	Otu03890	-2.51564	0.00126609	negative	0.00561889	0.00404438	0.000123181	0.000246362	Bacteroidetes	Bacteroidetes_incertae_sedis	Ohtaekwangia	unclassified	unclassified
D. glomerata	Poaceae	Poales	Otu04453	-2.57183	0.00910173	negative	0.00501169	0.00701621	0	0	Proteobacteria	Alphaproteobacteria	Sphingomonadales	Sphingomonadaceae	unclassified
D. glomerata	Poaceae	Poales	Otu06570	-2.60589	0.00999707	negative	0.0050946	0.00744617	0	0	Proteobacteria	Gammaproteobacteria	unclassified	unclassified	unclassified
D. glomerata	Poaceae	Poales	Otu04351	-2.61183	0.00159664	negative	0.00570431	0.00524666	0.000123181	0.000246362	Bacteroidetes	Sphingobacteriia	Sphingobacteriales	Sphingobacteriaceae	Pedobacter
D. glomerata	Poaceae	Poales	Otu04717	-2.61572	0.00439977	negative	0.00588376	0.00871696	0	0	Proteobacteria	unclassified	unclassified	unclassified	unclassified
D. glomerata	Poaceae	Poales	Otu05713	-2.64155	0.00731772	negative	0.00518859	0.00677444	0	0	Proteobacteria	Alphaproteobacteria	Caulobacterales	Caulobacteraceae	Brevundimonas
D. glomerata	Poaceae	Poales	Otu04664	-2.65	0.00275329	negative	0.00383561	0.00410327	0	0	Bacteroidetes	Flavobacteriia	Flavobacteriales	Flavobacteriaceae	Flavobacterium
D. glomerata	Poaceae	Poales	Otu04546	-2.65459	0.00253108	negative	0.0051751	0.00630919	0	0	Proteobacteria	Gammaproteobacteria	Legionellales	Legionellaceae	Legionella
D. glomerata	Poaceae	Poales	Otu05117	-2.65576	0.00582913	negative	0.00903106	0.00921043	0.000997526	0.00199505	Actinobacteria	Actinobacteria	Actinomycetales	Microbacteriaceae	unclassified
D. glomerata	Poaceae	Poales	Otu06527	-2.66305	0.00216716	negative	0.00459327	0.00562567	0	0	Proteobacteria	Alphaproteobacteria	Rhizobiales	unclassified	unclassified
D. glomerata	Poaceae	Poales	Otu04004	-2.68455	0.00322817	negative	0.00493929	0.00552551	0	0	Actinobacteria	Actinobacteria	Actinomycetales	Microbacteriaceae	unclassified
D. glomerata	Poaceae	Poales	Otu06099	-2.70134	0.00248236	negative	0.0049285	0.00478799	0	0	Proteobacteria	Betaproteobacteria	Burkholderiales	Oxalobacteraceae	unclassified
D. glomerata	Poaceae	Poales	Otu03915	-2.71094	0.00269181	negative	0.00611144	0.00741247	0	0	Planctomycetes	Planctomycetia	Planctomycetales	Planctomycetaceae	Schlesneria
D. glomerata	Poaceae	Poales	Otu03847	-2.72636	0.00240301	negative	0.00699109	0.0061464	0.000123181	0.000246362	Proteobacteria	Gammaproteobacteria	Xanthomonadales	Sinobacteraceae	Steroidobacter
D. glomerata	Poaceae	Poales	Otu03510	-2.74724	0.00355194	negative	0.00770165	0.00670849	0.000809585	0.00161917	Bacteroidetes	Bacteroidetes_incertae_sedis	Ohtaekwangia	unclassified	unclassified
D. glomerata	Poaceae	Poales	Otu03864	-2.75004	0.0043082	negative	0.00603094	0.00687465	0	0	Proteobacteria	Alphaproteobacteria	Rhizobiales	unclassified	unclassified
D. glomerata	Poaceae	Poales	Otu05453	-2.75685	0.00346462	negative	0.00500328	0.00539546	0	0	Proteobacteria	Gammaproteobacteria	unclassified	unclassified	unclassified
D. glomerata	Poaceae	Poales	Otu04584	-2.76387	0.00150281	negative	0.00469461	0.00334285	0	0	Proteobacteria	Gammaproteobacteria	Legionellales	Coxiellaceae	Aquicella
D. glomerata	Poaceae	Poales	Otu05359	-2.77861	0.000430593	negative	0.00451593	0.00364097	0	0	Bacteroidetes	Cytophagia	Cytophagales	Cytophagaceae	Dyadobacter
D. glomerata	Poaceae	Poales	Otu04891	-2.78095	0.00451014	negative	0.00500392	0.00580166	0	0	Bacteroidetes	Sphingobacteriia	Sphingobacteriales	Chitinophagaceae	Ferruginibacter
D. glomerata	Poaceae	Poales	Otu05034	-2.81948	0.00337814	negative	0.00555452	0.00670871	0	0	Bacteroidetes	Sphingobacteriia	Sphingobacteriales	Chitinophagaceae	unclassified
D. glomerata	Poaceae	Poales	Otu05111	-2.82	0.00210313	negative	0.00645765	0.00604241	0	0	Actinobacteria	Actinobacteria	Actinomycetales	Streptomycetaceae	Streptomyces
D. glomerata	Poaceae	Poales	Otu05439	-2.82594	0.000528234	negative	0.00502105	0.00347537	0	0	Bacteroidetes	Sphingobacteriia	Sphingobacteriales	Sphingobacteriaceae	Pedobacter
D. glomerata	Poaceae	Poales	Otu04643	-2.83532	0.00275019	negative	0.00596077	0.00656697	0	0	Tenericutes	Mollicutes	Acholeplasmatales	Acholeplasmataceae	Acholeplasma
D. glomerata	Poaceae	Poales	Otu02164	-2.87046	0.00162585	negative	0.00804391	0.00861122	0.000123181	0.000246362	Proteobacteria	Gammaproteobacteria	unclassified	unclassified	unclassified
D. glomerata	Poaceae	Poales	Otu03358	-2.95073	0.000427202	negative	0.011575	0.00643695	0.00112071	0.00192698	Proteobacteria	Alphaproteobacteria	Rhizobiales	unclassified	unclassified
D. glomerata	Poaceae	Poales	Otu03773	-2.96724	0.00890907	negative	0.0118937	0.0229855	0.000492725	0.00098545	Bacteroidetes	Bacteroidetes_incertae_sedis	Ohtaekwangia	unclassified	unclassified
D. glomerata	Poaceae	Poales	Otu03382	-2.97604	0.00172031	negative	0.00700049	0.00748264	0	0	Bacteroidetes	Sphingobacteriia	Sphingobacteriales	Chitinophagaceae	Flavisolibacter
D. glomerata	Poaceae	Poales	Otu03939	-2.98795	0.00102394	negative	0.00831413	0.00822559	0	0	Firmicutes	Bacilli	Lactobacillales	Carnobacteriaceae	Trichococcus
D. glomerata	Poaceae	Poales	Otu03600	-3.00764	0.000125179	negative	0.00613165	0.00200663	0	0	Bacteroidetes	Sphingobacteriia	Sphingobacteriales	Chitinophagaceae	Ferruginibacter
D. glomerata	Poaceae	Poales	Otu03650	-3.01975	0.00780355	negative	0.015401	0.0304693	0.000246362	0.000492725	Proteobacteria	Alphaproteobacteria	Sphingomonadales	Sphingomonadaceae	Novosphingobium
D. glomerata	Poaceae	Poales	Otu04229	-3.02579	0.000471058	negative	0.00682359	0.00472203	0	0	unclassified	unclassified	unclassified	unclassified	unclassified
D. glomerata	Poaceae	Poales	Otu02460	-3.04145	0.0073916	negative	0.0121621	0.0225655	0	0	Bacteroidetes	Bacteroidetes_incertae_sedis	Ohtaekwangia	unclassified	unclassified
D. glomerata	Poaceae	Poales	Otu04983	-3.08024	0.00202312	negative	0.0071614	0.00700816	0	0	Bacteroidetes	Flavobacteriia	Flavobacteriales	Flavobacteriaceae	Flavobacterium
D. glomerata	Poaceae	Poales	Otu05132	-3.08734	0.000668683	negative	0.00826063	0.00609623	0	0	Bacteroidetes	Flavobacteriia	Flavobacteriales	Flavobacteriaceae	Flavobacterium
D. glomerata	Poaceae	Poales	Otu05094	-3.1084	0.000277682	negative	0.00846724	0.00571251	0	0	Proteobacteria	Gammaproteobacteria	unclassified	unclassified	unclassified
D. glomerata	Poaceae	Poales	Otu03247	-3.12266	0.00136594	negative	0.00832347	0.00867985	0	0	unclassified	unclassified	unclassified	unclassified	unclassified
D. glomerata	Poaceae	Poales	Otu04600	-3.15887	0.00185117	negative	0.0117493	0.0137959	0	0	Proteobacteria	Alphaproteobacteria	Sphingomonadales	Sphingomonadaceae	Sphingobium
D. glomerata	Poaceae	Poales	Otu00610	-3.22209	0.006071	negative	0.049375	0.0411253	0.00787836	0.00972026	Proteobacteria	Alphaproteobacteria	Rhizobiales	Hyphomicrobiaceae	Devosia
D. glomerata	Poaceae	Poales	Otu04673	-3.30233	0.00361963	negative	0.0107856	0.0161583	0	0	Bacteroidetes	Flavobacteriia	Flavobacteriales	unclassified	unclassified
D. glomerata	Poaceae	Poales	Otu03326	-3.37322	0.000590905	negative	0.0136161	0.0162394	0	0	Proteobacteria	Alphaproteobacteria	Sphingomonadales	Sphingomonadaceae	Novosphingobium
D. glomerata	Poaceae	Poales	Otu01897	-3.55695	0.0016519	negative	0.0325908	0.0599273	0.000739087	0.00147817	unclassified	unclassified	unclassified	unclassified	unclassified
D. cespitosa	Poaceae	Poales	Otu02174	3.85555	0.000970093	positive	0.00098393	0.00136041	0.0799403	0.146993	unclassified	unclassified	unclassified	unclassified	unclassified
D. cespitosa	Poaceae	Poales	Otu03671	3.72903	9.80068e-05	positive	0	0	0.0537125	0.0623817	Candidatus_Saccharibacteria	unclassified	unclassified	unclassified	unclassified
D. cespitosa	Poaceae	Poales	Otu02899	3.20049	0.00247095	positive	0	0	0.03504	0.0572124	unclassified	unclassified	unclassified	unclassified	unclassified
D. cespitosa	Poaceae	Poales	Otu02871	3.05694	0.000145809	positive	0	0	0.0329635	0.0231503	Bacteroidetes	Flavobacteriia	Flavobacteriales	unclassified	unclassified
D. cespitosa	Poaceae	Poales	Otu01875	2.9422	0.00253595	positive	0.0030911	0.00357302	0.0784988	0.131681	Acidobacteria	Acidobacteria_Gp4	Gp4	unclassified	unclassified
D. cespitosa	Poaceae	Poales	Otu06109	2.85551	0.00134232	positive	0	0	0.0282648	0.0269948	unclassified	unclassified	unclassified	unclassified	unclassified
D. cespitosa	Poaceae	Poales	Otu02346	2.78824	0.00978834	positive	0	0	0.0252793	0.049125	Cyanobacteria/Chloroplast	Cyanobacteria	unclassified	unclassified	unclassified
D. cespitosa	Poaceae	Poales	Otu02282	2.76307	0.00565226	positive	0	0	0.0273625	0.0433723	unclassified	unclassified	unclassified	unclassified	unclassified
D. cespitosa	Poaceae	Poales	Otu03091	2.64813	0.000824877	positive	0	0	0.0238671	0.0157625	Proteobacteria	Deltaproteobacteria	unclassified	unclassified	unclassified
D. cespitosa	Poaceae	Poales	Otu01006	2.60209	0.000700109	positive	0	0	0.0222402	0.0138288	Proteobacteria	Gammaproteobacteria	Pseudomonadales	Pseudomonadaceae	Cellvibrio
D. cespitosa	Poaceae	Poales	Otu03862	2.58915	0.00222894	positive	0	0	0.0226472	0.0210065	Bacteroidetes	unclassified	unclassified	unclassified	unclassified
D. cespitosa	Poaceae	Poales	Otu02722	2.47397	0.00294542	positive	0	0	0.0204239	0.0194615	unclassified	unclassified	unclassified	unclassified	unclassified
D. cespitosa	Poaceae	Poales	Otu02469	2.38498	0.00508598	positive	0	0	0.0199158	0.0218227	Acidobacteria	Acidobacteria_Gp10	Gp10	unclassified	unclassified
D. cespitosa	Poaceae	Poales	Otu01142	2.37806	0.000183181	positive	0.00205785	0.00265108	0.0357664	0.00239781	Proteobacteria	Alphaproteobacteria	Rhizobiales	Phyllobacteriaceae	unclassified
D. cespitosa	Poaceae	Poales	Otu03586	2.35524	0.00245816	positive	0	0	0.0182852	0.0114159	Proteobacteria	unclassified	unclassified	unclassified	unclassified
D. cespitosa	Poaceae	Poales	Otu02640	2.32866	0.00220515	positive	0	0	0.0189746	0.00984161	unclassified	unclassified	unclassified	unclassified	unclassified
D. cespitosa	Poaceae	Poales	Otu02961	2.28067	0.00595242	positive	0	0	0.0167446	0.0169479	Proteobacteria	Gammaproteobacteria	Legionellales	Coxiellaceae	Aquicella
D. cespitosa	Poaceae	Poales	Otu02525	2.25408	0.00639307	positive	0	0	0.0169227	0.0125735	Chloroflexi	Thermomicrobia	unclassified	unclassified	unclassified
D. cespitosa	Poaceae	Poales	Otu05215	2.23861	0.00505269	positive	0	0	0.0168568	0.0119733	unclassified	unclassified	unclassified	unclassified	unclassified
D. cespitosa	Poaceae	Poales	Otu01027	2.18894	0.00189202	positive	0	0	0.0165851	0.00354347	Proteobacteria	Deltaproteobacteria	Myxococcales	unclassified	unclassified
D. cespitosa	Poaceae	Poales	Otu02229	2.18334	0.00741359	positive	0	0	0.0167297	0.0161309	Acidobacteria	Acidobacteria_Gp3	Gp3	unclassified	unclassified
D. cespitosa	Poaceae	Poales	Otu02145	2.15091	0.00944145	positive	0	0	0.0150352	0.0142532	Armatimonadetes	Armatimonadetes_gp5	unclassified	unclassified	unclassified
D. cespitosa	Poaceae	Poales	Otu01087	2.13219	0.00726716	positive	0.00197435	0.00206112	0.0318402	0.0263933	Proteobacteria	Alphaproteobacteria	unclassified	unclassified	unclassified
D. cespitosa	Poaceae	Poales	Otu03339	2.10097	0.00938133	positive	0	0	0.0153923	0.0159141	unclassified	unclassified	unclassified	unclassified	unclassified
D. cespitosa	Poaceae	Poales	Otu01772	2.07557	0.00645997	positive	0.00329037	0.00369166	0.0416804	0.0402162	Planctomycetes	Phycisphaerae	Phycisphaerales	Phycisphaeraceae	Phycisphaera
D. cespitosa	Poaceae	Poales	Otu04912	2.04167	0.00630014	positive	0	0	0.0142974	0.0103663	Armatimonadetes	Armatimonadetes_gp5	unclassified	unclassified	unclassified
D. cespitosa	Poaceae	Poales	Otu02706	2.03699	0.00465084	positive	0	0	0.0145646	0.00512626	unclassified	unclassified	unclassified	unclassified	unclassified
D. cespitosa	Poaceae	Poales	Otu01979	2.03669	0.00833543	positive	0	0	0.0141556	0.00878617	Parcubacteria	unclassified	unclassified	unclassified	unclassified
D. cespitosa	Poaceae	Poales	Otu02919	2.02356	0.0039785	positive	0	0	0.014507	0.00434898	Proteobacteria	Alphaproteobacteria	Rhizobiales	unclassified	unclassified
D. cespitosa	Poaceae	Poales	Otu00711	1.99054	0.00534416	positive	0.00475265	0.00580304	0.0433497	0.0250959	Gemmatimonadetes	Gemmatimonadetes	Gemmatimonadales	Gemmatimonadaceae	Gemmatimonas
D. cespitosa	Poaceae	Poales	Otu03350	1.93509	0.00769844	positive	0	0	0.0128026	0.00855759	unclassified	unclassified	unclassified	unclassified	unclassified
D. cespitosa	Poaceae	Poales	Otu02771	1.922	0.00742652	positive	0.000438673	0.000980904	0.0156282	0.00962081	unclassified	unclassified	unclassified	unclassified	unclassified
D. cespitosa	Poaceae	Poales	Otu01528	1.80391	0.00928349	positive	0.00108538	0.00153104	0.016987	0.00856136	Proteobacteria	Alphaproteobacteria	Rhizobiales	unclassified	unclassified
D. cespitosa	Poaceae	Poales	Otu00079	1.68758	0.00101428	positive	0.0634612	0.0114165	0.357485	0.181275	Verrucomicrobia	Opitutae	Opitutales	Opitutaceae	Opitutus
D. cespitosa	Poaceae	Poales	Otu00137	-1.50728	0.00538856	negative	0.189216	0.0432593	0.11258	0.0849696	Chloroflexi	Anaerolineae	Anaerolineales	Anaerolineaceae	unclassified
D. cespitosa	Poaceae	Poales	Otu00346	-1.60497	0.00230231	negative	0.0842026	0.0269099	0.044118	0.0153138	Proteobacteria	Alphaproteobacteria	Rhizobiales	unclassified	unclassified
D. cespitosa	Poaceae	Poales	Otu00139	-1.64453	0.000470881	negative	0.116884	0.0222825	0.0594459	0.0180628	Actinobacteria	Actinobacteria	Actinomycetales	Micrococcaceae	Arthrobacter
D. cespitosa	Poaceae	Poales	Otu04288	-1.88524	0.00824132	negative	0.00599492	0.00460763	0	0	Bacteroidetes	Flavobacteriia	Flavobacteriales	Flavobacteriaceae	Chryseobacterium
D. cespitosa	Poaceae	Poales	Otu02367	-1.88779	0.00814589	negative	0.00583652	0.0045068	0	0	Firmicutes	unclassified	unclassified	unclassified	unclassified
D. cespitosa	Poaceae	Poales	Otu04380	-1.90735	0.00801197	negative	0.00653416	0.00355184	0	0	unclassified	unclassified	unclassified	unclassified	unclassified
D. cespitosa	Poaceae	Poales	Otu04251	-1.94509	0.00786384	negative	0.00579685	0.00461762	0	0	Verrucomicrobia	Opitutae	Opitutales	Opitutaceae	Opitutus
D. cespitosa	Poaceae	Poales	Otu01739	-1.96102	0.00900131	negative	0.0125762	0.00806638	0.00238584	0.00395117	Proteobacteria	Betaproteobacteria	Rhodocyclales	Rhodocyclaceae	Shinella
D. cespitosa	Poaceae	Poales	Otu00101	-2.0282	3.7428e-06	negative	0.290679	0.0515352	0.118356	0.0541318	unclassified	unclassified	unclassified	unclassified	unclassified
D. cespitosa	Poaceae	Poales	Otu05870	-2.12416	0.00244955	negative	0.00819104	0.00300192	0	0	unclassified	unclassified	unclassified	unclassified	unclassified
D. cespitosa	Poaceae	Poales	Otu01534	-2.12978	0.00231256	negative	0.012467	0.00649451	0.00177495	0.00257574	Gemmatimonadetes	Gemmatimonadetes	Gemmatimonadales	Gemmatimonadaceae	Gemmatimonas
D. cespitosa	Poaceae	Poales	Otu03934	-2.15268	0.00601193	negative	0.00998572	0.00947453	0.000727987	0.00162783	Actinobacteria	Actinobacteria	Actinomycetales	Nocardioidaceae	Nocardioides
D. cespitosa	Poaceae	Poales	Otu05158	-2.20578	0.0055275	negative	0.00771887	0.00681516	0	0	Bacteroidetes	Sphingobacteriia	Sphingobacteriales	Chitinophagaceae	Flavisolibacter
D. cespitosa	Poaceae	Poales	Otu04754	-2.24186	0.00130758	negative	0.0084333	0.00203937	0	0	Proteobacteria	Betaproteobacteria	Burkholderiales	Alcaligenaceae	unclassified
D. cespitosa	Poaceae	Poales	Otu03461	-2.26663	0.00293568	negative	0.0112009	0.00746005	0.000910747	0.00203649	Proteobacteria	Alphaproteobacteria	Rhizobiales	Hyphomicrobiaceae	Filomicrobium
D. cespitosa	Poaceae	Poales	Otu02387	-2.46504	0.000482165	negative	0.0155081	0.00898087	0.0011287	0.00252385	Firmicutes	unclassified	unclassified	unclassified	unclassified
D. cespitosa	Poaceae	Poales	Otu03750	-2.4694	0.00344891	negative	0.00914993	0.00914808	0	0	Proteobacteria	Alphaproteobacteria	unclassified	unclassified	unclassified
D. cespitosa	Poaceae	Poales	Otu03485	-2.47149	0.00594571	negative	0.0107621	0.0162655	0	0	unclassified	unclassified	unclassified	unclassified	unclassified
D. cespitosa	Poaceae	Poales	Otu01642	-2.61887	0.0049909	negative	0.0246871	0.0348546	0.00464393	0.00487664	Planctomycetes	Phycisphaerae	Phycisphaerales	Phycisphaeraceae	Phycisphaera
D. cespitosa	Poaceae	Poales	Otu01586	-2.65879	0.000310525	negative	0.0182214	0.0114872	0.00129249	0.0028901	Firmicutes	Bacilli	Bacillales	unclassified	unclassified
D. cespitosa	Poaceae	Poales	Otu05098	-2.74938	0.00590592	negative	0.0150082	0.0278088	0	0	Firmicutes	Bacilli	Bacillales	Thermoactinomycetaceae_1	Shimazuella
D. cespitosa	Poaceae	Poales	Otu05357	-2.89624	0.00749305	negative	0.0169372	0.0339872	0	0	Bacteroidetes	Flavobacteriia	Flavobacteriales	Flavobacteriaceae	Flavobacterium
D. cespitosa	Poaceae	Poales	Otu02941	-3.40996	0.000681844	negative	0.0279419	0.0419061	0.000910747	0.00203649	Proteobacteria	Deltaproteobacteria	Myxococcales	Nannocystaceae	Enhygromyxa
D. cespitosa	Poaceae	Poales	Otu05769	-3.82181	0.00157373	negative	0.0328787	0.0661627	0	0	Chloroflexi	Ktedonobacteria	Ktedonobacterales	unclassified	unclassified
D. cespitosa	Poaceae	Poales	Otu00907	-3.85126	0.00122193	negative	0.125679	0.253579	0.00982019	0.00895503	Actinobacteria	Actinobacteria	Actinomycetales	Streptomycetaceae	Streptomyces
D. cespitosa	Poaceae	Poales	Otu01380	-4.25998	0.00084778	negative	0.0956702	0.195242	0.00670722	0.0091397	Proteobacteria	Gammaproteobacteria	Xanthomonadales	Sinobacteraceae	Steroidobacter
P. pratense	Poaceae	Poales	Otu02396	4.71717	0.00126729	positive	0	0	0.124266	0.257147	Actinobacteria	unclassified	unclassified	unclassified	unclassified
P. pratense	Poaceae	Poales	Otu00312	4.55468	0.000584531	positive	0.00491513	0.00773979	0.229379	0.442383	Proteobacteria	Alphaproteobacteria	Rhizobiales	unclassified	unclassified
P. pratense	Poaceae	Poales	Otu02848	4.38808	0.00492056	positive	0	0	0.089919	0.197018	unclassified	unclassified	unclassified	unclassified	unclassified
P. pratense	Poaceae	Poales	Otu03601	3.65173	4.37572e-05	positive	0	0	0.0554974	0.0480631	Proteobacteria	Gammaproteobacteria	Pseudomonadales	Pseudomonadaceae	Rhizobacter
P. pratense	Poaceae	Poales	Otu04014	3.27442	0.00559344	positive	0	0	0.0421633	0.0506152	unclassified	unclassified	unclassified	unclassified	unclassified
P. pratense	Poaceae	Poales	Otu02634	3.05036	0.00841767	positive	0	0	0.0314269	0.0476835	Bacteroidetes	Flavobacteriia	Flavobacteriales	Flavobacteriaceae	Flavobacterium
P. pratense	Poaceae	Poales	Otu03438	2.91777	0.00085291	positive	0	0	0.0313635	0.015459	Verrucomicrobia	Opitutae	Opitutales	Opitutaceae	Opitutus
P. pratense	Poaceae	Poales	Otu02150	2.64547	0.00287172	positive	0.000846281	0.00169256	0.0328661	0.0244612	Proteobacteria	Alphaproteobacteria	Rhizobiales	Rhizobiaceae	Rhizobium
P. pratense	Poaceae	Poales	Otu00135	2.57759	0.00425082	positive	0.0237774	0.0315057	0.219564	0.250023	Proteobacteria	Alphaproteobacteria	Rhizobiales	unclassified	unclassified
P. pratense	Poaceae	Poales	Otu02863	2.5388	0.00525649	positive	0	0	0.0236729	0.0195433	Proteobacteria	Alphaproteobacteria	unclassified	unclassified	unclassified
P. pratense	Poaceae	Poales	Otu01062	2.43978	0.00747963	positive	0.00238214	0.00297224	0.0400252	0.0289513	Nitrospirae	Nitrospira	Nitrospirales	Nitrospiraceae	Nitrospira
P. pratense	Poaceae	Poales	Otu02122	2.29646	0.00444695	positive	0	0	0.0195483	0.00325132	unclassified	unclassified	unclassified	unclassified	unclassified
P. pratense	Poaceae	Poales	Otu00024	-1.57665	1.80126e-05	negative	0.706444	0.0875601	0.320355	0.0819788	Proteobacteria	Alphaproteobacteria	Rhizobiales	Hyphomicrobiaceae	Devosia
P. pratense	Poaceae	Poales	Otu01549	-1.68136	0.00747963	negative	0.0269414	0.00971689	0.00939525	0.00328216	Planctomycetes	Planctomycetia	Planctomycetales	Planctomycetaceae	unclassified
P. pratense	Poaceae	Poales	Otu00492	-1.76571	0.0026961	negative	0.0976495	0.029891	0.0343824	0.0195261	Bacteroidetes	Sphingobacteriia	Sphingobacteriales	Saprospiraceae	Haliscomenobacter
P. pratense	Poaceae	Poales	Otu03827	-1.85325	0.00947284	negative	0.00902935	0.00324287	0.00125586	0.00178532	unclassified	unclassified	unclassified	unclassified	unclassified
P. pratense	Poaceae	Poales	Otu00132	-1.92148	0.00346337	negative	0.223063	0.0215325	0.0763193	0.0487504	Proteobacteria	Betaproteobacteria	Burkholderiales	Comamonadaceae	Curvibacter
P. pratense	Poaceae	Poales	Otu05959	-1.96785	0.00993614	negative	0.00860327	0.00790859	0.000492235	0.00110067	Planctomycetes	Planctomycetia	Planctomycetales	Planctomycetaceae	unclassified
P. pratense	Poaceae	Poales	Otu04780	-2.00735	0.0061656	negative	0.010023	0.00573132	0.00143499	0.00197169	unclassified	unclassified	unclassified	unclassified	unclassified
P. pratense	Poaceae	Poales	Otu02077	-2.03426	0.00490304	negative	0.023014	0.0146016	0.00531556	0.00528937	Proteobacteria	Alphaproteobacteria	Caulobacterales	Caulobacteraceae	Caulobacter
P. pratense	Poaceae	Poales	Otu04817	-2.05144	0.00737917	negative	0.00845244	0.00675547	0.000492235	0.00110067	Acidobacteria	Acidobacteria_Gp6	Gp6	unclassified	unclassified
P. pratense	Poaceae	Poales	Otu00546	-2.0629	0.00117089	negative	0.078226	0.033336	0.0216915	0.0149422	Proteobacteria	Alphaproteobacteria	Rhodospirillales	Rhodospirillaceae	unclassified
P. pratense	Poaceae	Poales	Otu01814	-2.08184	0.00498558	negative	0.0155351	0.00691127	0.00282034	0.0050445	Proteobacteria	Betaproteobacteria	Burkholderiales	Comamonadaceae	unclassified
P. pratense	Poaceae	Poales	Otu01858	-2.08961	0.00287944	negative	0.0178742	0.00687836	0.00385664	0.00224291	Proteobacteria	Alphaproteobacteria	unclassified	unclassified	unclassified
P. pratense	Poaceae	Poales	Otu02029	-2.15605	0.00852732	negative	0.0133155	0.0164179	0.00137423	0.00215551	Acidobacteria	Acidobacteria_Gp6	Gp6	unclassified	unclassified
P. pratense	Poaceae	Poales	Otu03448	-2.15651	0.00348506	negative	0.0118864	0.00608135	0.00153966	0.00210838	Chloroflexi	Caldilineae	Caldilineales	Caldilineaceae	unclassified
P. pratense	Poaceae	Poales	Otu03534	-2.17986	0.00429469	negative	0.00716167	0.00419539	0	0	Proteobacteria	Alphaproteobacteria	unclassified	unclassified	unclassified
P. pratense	Poaceae	Poales	Otu05515	-2.18339	0.00395525	negative	0.0073326	0.00342855	0	0	unclassified	unclassified	unclassified	unclassified	unclassified
P. pratense	Poaceae	Poales	Otu04798	-2.18664	0.00337325	negative	0.00776285	0.00409153	0	0	Bacteroidetes	Sphingobacteriia	Sphingobacteriales	Sphingobacteriaceae	Pedobacter
P. pratense	Poaceae	Poales	Otu05624	-2.18732	0.0029689	negative	0.00756246	0.00272186	0	0	Bacteroidetes	Sphingobacteriia	Sphingobacteriales	Sphingobacteriaceae	Pedobacter
P. pratense	Poaceae	Poales	Otu04223	-2.18736	0.00296141	negative	0.00756246	0.00272186	0	0	Bacteroidetes	Flavobacteriia	Flavobacteriales	Flavobacteriaceae	Flavobacterium
P. pratense	Poaceae	Poales	Otu03664	-2.23497	0.0074084	negative	0.0131124	0.0144719	0.00077953	0.00174308	Proteobacteria	Deltaproteobacteria	Bdellovibrionales	Bdellovibrionaceae	Bdellovibrio
P. pratense	Poaceae	Poales	Otu01473	-2.26058	0.000821631	negative	0.0292309	0.0071014	0.00549016	0.00509816	unclassified	unclassified	unclassified	unclassified	unclassified
P. pratense	Poaceae	Poales	Otu07032	-2.26864	0.00601018	negative	0.0087953	0.0106792	0	0	Proteobacteria	Gammaproteobacteria	Legionellales	Legionellaceae	Legionella
P. pratense	Poaceae	Poales	Otu08448	-2.27139	0.00403491	negative	0.00800276	0.00765331	0	0	Bacteroidetes	Sphingobacteriia	Sphingobacteriales	Sphingobacteriaceae	unclassified
P. pratense	Poaceae	Poales	Otu04469	-2.2739	0.00299556	negative	0.00800795	0.00521748	0	0	Proteobacteria	Gammaproteobacteria	Gammaproteobacteria_incertae_sedis	Solimonas	unclassified
P. pratense	Poaceae	Poales	Otu06956	-2.27968	0.00258178	negative	0.00825204	0.00490838	0	0	unclassified	unclassified	unclassified	unclassified	unclassified
P. pratense	Poaceae	Poales	Otu04632	-2.28081	0.0020135	negative	0.00813	0.00274932	0	0	Proteobacteria	Alphaproteobacteria	Rhizobiales	unclassified	unclassified
P. pratense	Poaceae	Poales	Otu01898	-2.29958	0.00188181	negative	0.0101114	0.00452368	0.000389765	0.000871541	Proteobacteria	Gammaproteobacteria	Xanthomonadales	Sinobacteraceae	Steroidobacter
P. pratense	Poaceae	Poales	Otu00205	-2.30752	0.00322466	negative	0.183054	0.0850004	0.0484283	0.0490775	Bacteroidetes	unclassified	unclassified	unclassified	unclassified
P. pratense	Poaceae	Poales	Otu05292	-2.36128	0.00309272	negative	0.00851137	0.00613582	0	0	Proteobacteria	Gammaproteobacteria	Xanthomonadales	Xanthomonadaceae	unclassified
P. pratense	Poaceae	Poales	Otu03317	-2.36663	0.00153009	negative	0.00869753	0.00320715	0	0	Proteobacteria	Deltaproteobacteria	Myxococcales	Polyangiaceae	unclassified
P. pratense	Poaceae	Poales	Otu00812	-2.37287	0.00276605	negative	0.0261415	0.0170947	0.00389066	0.00550595	Proteobacteria	Deltaproteobacteria	Myxococcales	Polyangiaceae	unclassified
P. pratense	Poaceae	Poales	Otu05077	-2.38711	0.00296504	negative	0.0106966	0.00837289	0	0	unclassified	unclassified	unclassified	unclassified	unclassified
P. pratense	Poaceae	Poales	Otu04869	-2.40941	0.00783622	negative	0.0112094	0.0153614	0	0	Actinobacteria	Actinobacteria	unclassified	unclassified	unclassified
P. pratense	Poaceae	Poales	Otu01411	-2.41311	0.000676452	negative	0.0331299	0.0152406	0.00503163	0.00576365	Proteobacteria	Alphaproteobacteria	Rhodospirillales	Rhodospirillaceae	Dongia
P. pratense	Poaceae	Poales	Otu05794	-2.42314	0.00357778	negative	0.00869335	0.00856955	0	0	Planctomycetes	Planctomycetia	Planctomycetales	Planctomycetaceae	unclassified
P. pratense	Poaceae	Poales	Otu06295	-2.43366	0.00450603	negative	0.00900575	0.00919209	0	0	Armatimonadetes	unclassified	unclassified	unclassified	unclassified
P. pratense	Poaceae	Poales	Otu03445	-2.4373	0.00114389	negative	0.0143081	0.00819295	0.0011636	0.00162449	unclassified	unclassified	unclassified	unclassified	unclassified
P. pratense	Poaceae	Poales	Otu04483	-2.43823	0.00602111	negative	0.0106883	0.0144014	0	0	Bacteroidetes	Sphingobacteriia	Sphingobacteriales	Chitinophagaceae	unclassified
P. pratense	Poaceae	Poales	Otu04646	-2.44425	0.00768487	negative	0.0132271	0.0191594	0.000492235	0.00110067	unclassified	unclassified	unclassified	unclassified	unclassified
P. pratense	Poaceae	Poales	Otu02252	-2.45815	0.00354086	negative	0.0351594	0.0414872	0.00581886	0.00546787	Parcubacteria	unclassified	unclassified	unclassified	unclassified
P. pratense	Poaceae	Poales	Otu04352	-2.51829	0.00152537	negative	0.0102681	0.00821208	0	0	Proteobacteria	Betaproteobacteria	Burkholderiales	Oxalobacteraceae	unclassified
P. pratense	Poaceae	Poales	Otu05067	-2.53946	0.00419642	negative	0.0112985	0.013989	0	0	Bacteroidetes	Cytophagia	Cytophagales	Cytophagaceae	Dyadobacter
P. pratense	Poaceae	Poales	Otu04705	-2.5939	0.000934418	negative	0.0109871	0.00835601	0	0	Bacteroidetes	unclassified	unclassified	unclassified	unclassified
P. pratense	Poaceae	Poales	Otu06879	-2.59593	0.00208309	negative	0.0114316	0.0121862	0	0	Parcubacteria	unclassified	unclassified	unclassified	unclassified
P. pratense	Poaceae	Poales	Otu03269	-2.59831	0.00411477	negative	0.0141462	0.0195031	0.000776036	0.00173527	Bacteroidetes	Bacteroidetes_incertae_sedis	Ohtaekwangia	unclassified	unclassified
P. pratense	Poaceae	Poales	Otu08019	-2.61608	0.00578643	negative	0.0122668	0.0173763	0	0	unclassified	unclassified	unclassified	unclassified	unclassified
P. pratense	Poaceae	Poales	Otu05701	-2.63339	0.00342265	negative	0.0107531	0.0124549	0	0	Spirochaetes	Spirochaetia	Spirochaetales	unclassified	unclassified
P. pratense	Poaceae	Poales	Otu04454	-2.63558	0.00127707	negative	0.0145726	0.0143156	0.000492235	0.00110067	Proteobacteria	Deltaproteobacteria	unclassified	unclassified	unclassified
P. pratense	Poaceae	Poales	Otu01119	-2.7603	0.000361711	negative	0.0344501	0.0200246	0.00416528	0.00650406	Bacteroidetes	Sphingobacteriia	Sphingobacteriales	Saprospiraceae	Haliscomenobacter
P. pratense	Poaceae	Poales	Otu04079	-2.77125	0.00389762	negative	0.0189472	0.0224403	0.00152724	0.00341502	Proteobacteria	Gammaproteobacteria	unclassified	unclassified	unclassified
P. pratense	Poaceae	Poales	Otu04145	-2.78528	0.00235801	negative	0.0148733	0.020483	0	0	unclassified	unclassified	unclassified	unclassified	unclassified
P. pratense	Poaceae	Poales	Otu04528	-2.82829	0.00127707	negative	0.0122206	0.0124047	0	0	Bacteroidetes	Sphingobacteriia	Sphingobacteriales	Chitinophagaceae	Terrimonas
P. pratense	Poaceae	Poales	Otu02756	-2.86021	0.00260608	negative	0.0146253	0.0214139	0	0	Actinobacteria	Actinobacteria	Actinomycetales	Nocardiaceae	Rhodococcus
P. pratense	Poaceae	Poales	Otu05203	-2.89832	0.00300963	negative	0.0158107	0.0259234	0	0	unclassified	unclassified	unclassified	unclassified	unclassified
P. pratense	Poaceae	Poales	Otu05788	-2.91498	0.00498182	negative	0.0123679	0.0221067	0	0	Proteobacteria	Gammaproteobacteria	unclassified	unclassified	unclassified
P. pratense	Poaceae	Poales	Otu00210	-2.94705	3.55536e-08	negative	0.356597	0.160915	0.0580708	0.0253195	Proteobacteria	Alphaproteobacteria	Rhodospirillales	Rhodospirillaceae	Dongia
P. pratense	Poaceae	Poales	Otu04353	-2.9578	0.00238514	negative	0.0141666	0.0176108	0	0	Bacteroidetes	Bacteroidetes_incertae_sedis	Ohtaekwangia	unclassified	unclassified
P. pratense	Poaceae	Poales	Otu04670	-2.97663	0.00468249	negative	0.0162049	0.0301953	0	0	Parcubacteria	unclassified	unclassified	unclassified	unclassified
P. pratense	Poaceae	Poales	Otu05409	-3.03092	0.000146523	negative	0.015854	0.00980825	0	0	unclassified	unclassified	unclassified	unclassified	unclassified
P. pratense	Poaceae	Poales	Otu05501	-3.03238	0.00342265	negative	0.0170512	0.0297605	0	0	Proteobacteria	Alphaproteobacteria	Rhizobiales	Phyllobacteriaceae	Aquamicrobium
P. pratense	Poaceae	Poales	Otu01069	-3.09933	0.000254071	negative	0.0609612	0.0419206	0.00694708	0.0103911	Parcubacteria	unclassified	unclassified	unclassified	unclassified
P. pratense	Poaceae	Poales	Otu04408	-3.14084	0.00263148	negative	0.0184792	0.0327748	0	0	Bacteroidetes	Sphingobacteriia	Sphingobacteriales	Sphingobacteriaceae	Mucilaginibacter
P. pratense	Poaceae	Poales	Otu03623	-3.19844	0.00124883	negative	0.0238214	0.0297224	0.000492235	0.00110067	Parcubacteria	unclassified	unclassified	unclassified	unclassified
P. pratense	Poaceae	Poales	Otu06485	-3.23213	0.00414353	negative	0.0199662	0.0399324	0	0	Bacteroidetes	Sphingobacteriia	Sphingobacteriales	Sphingobacteriaceae	Pedobacter
P. pratense	Poaceae	Poales	Otu03986	-3.3219	0.00100155	negative	0.0307866	0.0458397	0.00134273	0.00300244	Proteobacteria	Alphaproteobacteria	unclassified	unclassified	unclassified
P. pratense	Poaceae	Poales	Otu05508	-3.4306	0.00300963	negative	0.0262347	0.0524694	0	0	Proteobacteria	Alphaproteobacteria	Caulobacterales	Caulobacteraceae	unclassified
P. pratense	Poaceae	Poales	Otu03343	-3.46957	0.00224397	negative	0.0282131	0.0549231	0.000389765	0.000871541	Actinobacteria	Actinobacteria	Acidimicrobiales	Iamiaceae	Iamia
P. pratense	Poaceae	Poales	Otu01635	-3.62744	7.20014e-05	negative	0.0687415	0.0820698	0.00457994	0.0051644	unclassified	unclassified	unclassified	unclassified	unclassified
P. pratense	Poaceae	Poales	Otu04767	-3.6425	0.000865323	negative	0.027494	0.0492908	0	0	Proteobacteria	Alphaproteobacteria	Caulobacterales	Caulobacteraceae	Caulobacter
P. pratense	Poaceae	Poales	Otu01358	-3.70414	4.2044e-07	negative	0.0291283	0.00815571	0	0	Proteobacteria	Alphaproteobacteria	Rhizobiales	unclassified	unclassified
P. pratense	Poaceae	Poales	Otu04141	-4.23754	0.000661446	negative	0.0723399	0.141669	0.00152724	0.00341502	Firmicutes	unclassified	unclassified	unclassified	unclassified
P. pratense	Poaceae	Poales	Otu03316	-4.93232	8.04337e-05	negative	0.072631	0.139992	0	0	Parcubacteria	unclassified	unclassified	unclassified	unclassified
C. jacea	Asteraceae	Asterales	Otu01656	2.39751	0.00625472	positive	0	0	0.0260378	0.00912263	Proteobacteria	Gammaproteobacteria	Xanthomonadales	Sinobacteraceae	unclassified
C. jacea	Asteraceae	Asterales	Otu04279	-1.9901	0.00836396	negative	0.00851236	0.00257029	0.000747887	0.00167233	Acidobacteria	Acidobacteria_Gp3	Gp3	unclassified	unclassified
C. jacea	Asteraceae	Asterales	Otu06330	-2.07512	0.00933262	negative	0.0103102	0.00693318	0.000846525	0.00189289	Actinobacteria	Actinobacteria	unclassified	unclassified	unclassified
C. jacea	Asteraceae	Asterales	Otu03878	-2.08104	0.00570636	negative	0.00911577	0.000275143	0.000802826	0.00179517	Proteobacteria	Alphaproteobacteria	Rhizobiales	unclassified	unclassified
C. jacea	Asteraceae	Asterales	Otu06849	-2.12217	0.00898675	negative	0.0084593	0.00645107	0	0	Proteobacteria	Alphaproteobacteria	Rhizobiales	unclassified	unclassified
C. jacea	Asteraceae	Asterales	Otu04715	-2.1254	0.00777835	negative	0.00781002	0.0051594	0	0	Proteobacteria	Alphaproteobacteria	Rhizobiales	Hyphomicrobiaceae	Hyphomicrobium
C. jacea	Asteraceae	Asterales	Otu06261	-2.1284	0.00665788	negative	0.00801307	0.0046253	0	0	Acidobacteria	Acidobacteria_Gp16	Gp16	unclassified	unclassified
C. jacea	Asteraceae	Asterales	Otu06407	-2.12906	0.00789167	negative	0.00698969	0.00285083	0	0	Acidobacteria	Acidobacteria_Gp3	Bryobacter	unclassified	unclassified
C. jacea	Asteraceae	Asterales	Otu03736	-2.21647	0.00702883	negative	0.00924442	0.0076972	0	0	Acidobacteria	Acidobacteria_Gp4	Gp4	unclassified	unclassified
C. jacea	Asteraceae	Asterales	Otu02777	-2.24225	0.00982334	negative	0.0217188	0.0187127	0.00414376	0.00577683	Acidobacteria	Acidobacteria_Gp5	Gp5	unclassified	unclassified
C. jacea	Asteraceae	Asterales	Otu03952	-2.27006	0.00468111	negative	0.0132179	0.00951159	0.00134256	0.00185822	Proteobacteria	Betaproteobacteria	unclassified	unclassified	unclassified
C. jacea	Asteraceae	Asterales	Otu05677	-2.30532	0.00672761	negative	0.00956199	0.00873553	0	0	Acidobacteria	Acidobacteria_Gp3	Gp3	unclassified	unclassified
C. jacea	Asteraceae	Asterales	Otu03603	-2.30747	0.00632876	negative	0.00864273	0.00938099	0	0	Proteobacteria	Alphaproteobacteria	Rhizobiales	unclassified	unclassified
C. jacea	Asteraceae	Asterales	Otu04946	-2.31561	0.00233365	negative	0.00929749	0.0020977	0	0	Actinobacteria	Actinobacteria	Actinomycetales	Nocardioidaceae	Kribbella
C. jacea	Asteraceae	Asterales	Otu04531	-2.31666	0.00695867	negative	0.00799893	0.00799883	0	0	unclassified	unclassified	unclassified	unclassified	unclassified
C. jacea	Asteraceae	Asterales	Otu02702	-2.32496	0.00593898	negative	0.0181104	0.0145793	0.00258684	0.00394405	Verrucomicrobia	Spartobacteria	unclassified	unclassified	unclassified
C. jacea	Asteraceae	Asterales	Otu04698	-2.38813	0.0082547	negative	0.00987956	0.0114324	0	0	Acidobacteria	Acidobacteria_Gp3	Gp3	unclassified	unclassified
C. jacea	Asteraceae	Asterales	Otu06814	-2.38936	0.00865993	negative	0.00983283	0.0118061	0	0	Proteobacteria	Alphaproteobacteria	Rhizobiales	unclassified	unclassified
C. jacea	Asteraceae	Asterales	Otu09095	-2.39135	0.00562502	negative	0.00969784	0.00996462	0	0	unclassified	unclassified	unclassified	unclassified	unclassified
C. jacea	Asteraceae	Asterales	Otu06401	-2.39241	0.00759685	negative	0.0101602	0.0116042	0	0	Proteobacteria	Alphaproteobacteria	Rhizobiales	unclassified	unclassified
C. jacea	Asteraceae	Asterales	Otu08276	-2.39254	0.00584688	negative	0.00965111	0.0101064	0	0	Acidobacteria	Acidobacteria_Gp3	Gp3	unclassified	unclassified
C. jacea	Asteraceae	Asterales	Otu03937	-2.42119	0.00358704	negative	0.0177395	0.0196972	0.00118934	0.00265945	Bacteroidetes	Sphingobacteriia	Sphingobacteriales	Saprospiraceae	unclassified
C. jacea	Asteraceae	Asterales	Otu07759	-2.47489	0.00825222	negative	0.0102493	0.0150531	0	0	Bacteroidetes	Bacteroidetes_incertae_sedis	Ohtaekwangia	unclassified	unclassified
C. jacea	Asteraceae	Asterales	Otu04760	-2.47822	0.00289604	negative	0.0109093	0.00870937	0	0	Proteobacteria	Betaproteobacteria	unclassified	unclassified	unclassified
C. jacea	Asteraceae	Asterales	Otu01868	-2.53914	0.00216866	negative	0.0269124	0.0190363	0.00388568	0.00494568	Actinobacteria	Actinobacteria	Actinomycetales	Mycobacteriaceae	Mycobacterium
C. jacea	Asteraceae	Asterales	Otu02733	-2.54255	0.00365325	negative	0.0174655	0.0154758	0.00160565	0.00359035	Actinobacteria	Actinobacteria	Actinomycetales	Propionibacteriaceae	unclassified
C. jacea	Asteraceae	Asterales	Otu05709	-2.5453	0.00426435	negative	0.0117772	0.0112557	0	0	Acidobacteria	Acidobacteria_Gp1	Gp1	unclassified	unclassified
C. jacea	Asteraceae	Asterales	Otu05958	-2.5472	0.00332426	negative	0.0121513	0.0100046	0	0	Proteobacteria	Alphaproteobacteria	Rhizobiales	unclassified	unclassified
C. jacea	Asteraceae	Asterales	Otu09230	-2.5474	0.00865428	negative	0.0112162	0.0167509	0	0	Bacteroidetes	Bacteroidetes_incertae_sedis	Ohtaekwangia	unclassified	unclassified
C. jacea	Asteraceae	Asterales	Otu03958	-2.5489	0.00355744	negative	0.0124787	0.0110458	0	0	Actinobacteria	Actinobacteria	Acidimicrobiales	unclassified	unclassified
C. jacea	Asteraceae	Asterales	Otu06486	-2.54934	0.00515144	negative	0.0128061	0.0137874	0	0	Acidobacteria	Acidobacteria_Gp4	Gp4	unclassified	unclassified
C. jacea	Asteraceae	Asterales	Otu03330	-2.55329	0.00250616	negative	0.010266	0.00796881	0	0	Bacteroidetes	Cytophagia	Cytophagales	unclassified	unclassified
C. jacea	Asteraceae	Asterales	Otu03578	-2.58076	0.00587887	negative	0.0188165	0.0210594	0.0014412	0.00202304	Actinobacteria	Actinobacteria	unclassified	unclassified	unclassified
C. jacea	Asteraceae	Asterales	Otu03080	-2.58169	0.00108632	negative	0.0140253	0.00267053	0.000882535	0.00197341	Bacteroidetes	unclassified	unclassified	unclassified	unclassified
C. jacea	Asteraceae	Asterales	Otu02576	-2.60759	0.00301323	negative	0.0176152	0.0227855	0.000594672	0.00132973	Proteobacteria	Alphaproteobacteria	Rhizobiales	Hyphomicrobiaceae	Hyphomicrobium
C. jacea	Asteraceae	Asterales	Otu04657	-2.62047	0.00212505	negative	0.0136846	0.0101828	0	0	Proteobacteria	Alphaproteobacteria	Rhodospirillales	Rhodospirillaceae	unclassified
C. jacea	Asteraceae	Asterales	Otu05897	-2.62171	0.00834427	negative	0.012282	0.019475	0	0	Proteobacteria	Deltaproteobacteria	Desulfuromonadales	Geobacteraceae	Geobacter
C. jacea	Asteraceae	Asterales	Otu05230	-2.62488	0.00258141	negative	0.012012	0.0119069	0	0	Actinobacteria	Actinobacteria	Gaiellales	Gaiellaceae	Gaiella
C. jacea	Asteraceae	Asterales	Otu04126	-2.62622	0.00503598	negative	0.0122926	0.0158915	0	0	Actinobacteria	Actinobacteria	Acidimicrobiales	Acidimicrobiaceae	Ilumatobacter
C. jacea	Asteraceae	Asterales	Otu03566	-2.62644	0.000677019	negative	0.0127654	0.00412226	0	0	Firmicutes	unclassified	unclassified	unclassified	unclassified
C. jacea	Asteraceae	Asterales	Otu02332	-2.67675	0.00234642	negative	0.019732	0.0157501	0.0013975	0.00194866	Actinobacteria	unclassified	unclassified	unclassified	unclassified
C. jacea	Asteraceae	Asterales	Otu07190	-2.68638	0.0052674	negative	0.0127864	0.0168208	0	0	Acidobacteria	Acidobacteria_Gp6	Gp6	unclassified	unclassified
C. jacea	Asteraceae	Asterales	Otu04999	-2.69254	0.00286633	negative	0.0133062	0.0150379	0	0	Proteobacteria	Alphaproteobacteria	Rhizobiales	unclassified	unclassified
C. jacea	Asteraceae	Asterales	Otu05013	-2.70439	0.00792342	negative	0.00992047	0.0159312	0	0	Proteobacteria	Deltaproteobacteria	unclassified	unclassified	unclassified
C. jacea	Asteraceae	Asterales	Otu05000	-2.75089	0.00842402	negative	0.0167124	0.0283058	0.000747887	0.00167233	unclassified	unclassified	unclassified	unclassified	unclassified
C. jacea	Asteraceae	Asterales	Otu02889	-2.75606	0.001397	negative	0.0141848	0.01162	0	0	Proteobacteria	Alphaproteobacteria	Sphingomonadales	Sphingomonadaceae	unclassified
C. jacea	Asteraceae	Asterales	Otu04464	-2.75837	0.00482398	negative	0.013577	0.0205087	0	0	Bacteroidetes	Sphingobacteriia	Sphingobacteriales	Saprospiraceae	unclassified
C. jacea	Asteraceae	Asterales	Otu03629	-2.77915	0.00348768	negative	0.0174089	0.0197156	0.000882535	0.00197341	Acidobacteria	Acidobacteria_Gp1	Gp1	unclassified	unclassified
C. jacea	Asteraceae	Asterales	Otu01640	-2.79411	0.000765652	negative	0.0360022	0.0233356	0.00478716	0.00655531	Actinobacteria	Actinobacteria	Gaiellales	Gaiellaceae	Gaiella
C. jacea	Asteraceae	Asterales	Otu02407	-2.79834	0.000321221	negative	0.0312083	0.017398	0.00380094	0.00383828	unclassified	unclassified	unclassified	unclassified	unclassified
C. jacea	Asteraceae	Asterales	Otu02066	-2.80451	0.00145392	negative	0.0252204	0.0235996	0.00147721	0.00208578	Actinobacteria	Actinobacteria	Actinomycetales	Propionibacteriaceae	unclassified
C. jacea	Asteraceae	Asterales	Otu01135	-2.80976	0.00789167	negative	0.044889	0.0726367	0.0107841	0.00728892	Proteobacteria	Alphaproteobacteria	Rhizobiales	Hyphomicrobiaceae	unclassified
C. jacea	Asteraceae	Asterales	Otu05340	-2.81827	0.00487906	negative	0.0145439	0.0219707	0	0	Bacteroidetes	Sphingobacteriia	Sphingobacteriales	Chitinophagaceae	unclassified
C. jacea	Asteraceae	Asterales	Otu03426	-2.86495	0.0020637	negative	0.0156613	0.0193049	0	0	Proteobacteria	Alphaproteobacteria	Rhizobiales	unclassified	unclassified
C. jacea	Asteraceae	Asterales	Otu07086	-2.92272	0.00230501	negative	0.0159789	0.0202552	0	0	Proteobacteria	Alphaproteobacteria	unclassified	unclassified	unclassified
C. jacea	Asteraceae	Asterales	Otu04743	-2.97472	0.000901978	negative	0.0214424	0.0163046	0.000594672	0.00132973	Proteobacteria	Betaproteobacteria	unclassified	unclassified	unclassified
C. jacea	Asteraceae	Asterales	Otu06625	-2.98378	0.00264475	negative	0.0166653	0.019683	0	0	unclassified	unclassified	unclassified	unclassified	unclassified
C. jacea	Asteraceae	Asterales	Otu04997	-3.0094	0.00544374	negative	0.0204044	0.0356761	0.000846525	0.00189289	Actinobacteria	Actinobacteria	Actinomycetales	unclassified	unclassified
C. jacea	Asteraceae	Asterales	Otu01978	-3.02907	0.00255537	negative	0.050947	0.0715051	0.00682303	0.00788093	Proteobacteria	Alphaproteobacteria	unclassified	unclassified	unclassified
C. jacea	Asteraceae	Asterales	Otu03486	-3.03067	0.00702177	negative	0.0156329	0.0282593	0.000846525	0.00189289	Acidobacteria	Acidobacteria_Gp6	Gp6	unclassified	unclassified
C. jacea	Asteraceae	Asterales	Otu05511	-3.03335	0.000957537	negative	0.0188531	0.0169904	0	0	candidate_division_WPS-2	unclassified	unclassified	unclassified	unclassified
C. jacea	Asteraceae	Asterales	Otu02995	-3.03442	0.00159827	negative	0.0174089	0.0197156	0	0	Actinobacteria	Actinobacteria	Acidimicrobiales	Acidimicrobiaceae	Ilumatobacter
C. jacea	Asteraceae	Asterales	Otu03818	-3.05593	0.000618677	negative	0.0271353	0.018283	0.00118934	0.00265945	Proteobacteria	Alphaproteobacteria	Rhizobiales	unclassified	unclassified
C. jacea	Asteraceae	Asterales	Otu02492	-3.07094	0.00378468	negative	0.0258595	0.038169	0.00341442	0.00366141	Proteobacteria	Alphaproteobacteria	Rhodospirillales	Rhodospirillaceae	Dongia
C. jacea	Asteraceae	Asterales	Otu06802	-3.09579	0.00383697	negative	0.0178618	0.0297756	0	0	candidate_division_WPS-1	unclassified	unclassified	unclassified	unclassified
C. jacea	Asteraceae	Asterales	Otu06508	-3.14432	0.00139461	negative	0.0195353	0.0233278	0	0	Acidobacteria	Acidobacteria_Gp6	Gp6	unclassified	unclassified
C. jacea	Asteraceae	Asterales	Otu06889	-3.14473	0.00306897	negative	0.0186469	0.0295192	0	0	Proteobacteria	Alphaproteobacteria	Rhodospirillales	Rhodospirillaceae	Skermanella
C. jacea	Asteraceae	Asterales	Otu06225	-3.15093	0.00103336	negative	0.01792	0.0221645	0	0	Verrucomicrobia	Subdivision3	unclassified	unclassified	unclassified
C. jacea	Asteraceae	Asterales	Otu06482	-3.19067	0.00102586	negative	0.0203671	0.0218416	0	0	Actinobacteria	Actinobacteria	Actinomycetales	unclassified	unclassified
C. jacea	Asteraceae	Asterales	Otu05538	-3.23769	0.00216052	negative	0.0202172	0.0292535	0	0	Proteobacteria	Deltaproteobacteria	Desulfuromonadales	Geobacteraceae	Geobacter
C. jacea	Asteraceae	Asterales	Otu04031	-3.23821	0.000754568	negative	0.0205497	0.0222836	0	0	Acidobacteria	Acidobacteria_Gp2	Gp2	unclassified	unclassified
C. jacea	Asteraceae	Asterales	Otu06613	-3.24274	0.00432242	negative	0.0203576	0.0376874	0	0	Actinobacteria	Actinobacteria	Actinomycetales	Micromonosporaceae	unclassified
C. jacea	Asteraceae	Asterales	Otu04677	-3.28111	0.000284718	negative	0.0239948	0.0168926	0	0	Proteobacteria	Alphaproteobacteria	Rhizobiales	unclassified	unclassified
C. jacea	Asteraceae	Asterales	Otu05214	-3.28475	0.00484578	negative	0.0185522	0.0351629	0.000846525	0.00189289	Proteobacteria	Betaproteobacteria	unclassified	unclassified	unclassified
C. jacea	Asteraceae	Asterales	Otu06103	-3.30977	0.00507712	negative	0.0155871	0.0311742	0	0	Bacteroidetes	Sphingobacteriia	Sphingobacteriales	Chitinophagaceae	unclassified
C. jacea	Asteraceae	Asterales	Otu01906	-3.31159	0.000911792	negative	0.0371522	0.0479336	0.00243325	0.0022341	Proteobacteria	Alphaproteobacteria	Sphingomonadales	Sphingomonadaceae	Sphingomonas
C. jacea	Asteraceae	Asterales	Otu01784	-3.31467	0.000247443	negative	0.0293604	0.0203518	0.000594672	0.00132973	Actinobacteria	Actinobacteria	Actinomycetales	Propionibacteriaceae	unclassified
C. jacea	Asteraceae	Asterales	Otu05468	-3.33035	0.00147867	negative	0.0227695	0.0325783	0	0	Proteobacteria	Alphaproteobacteria	Rhizobiales	unclassified	unclassified
C. jacea	Asteraceae	Asterales	Otu05353	-3.33264	0.00284983	negative	0.0212786	0.0390014	0	0	Acidobacteria	Acidobacteria_Gp3	Gp3	unclassified	unclassified
C. jacea	Asteraceae	Asterales	Otu03611	-3.36807	0.000736631	negative	0.0233675	0.0259651	0	0	Actinobacteria	unclassified	unclassified	unclassified	unclassified
C. jacea	Asteraceae	Asterales	Otu04154	-3.36838	0.00168069	negative	0.0224791	0.0320255	0	0	Actinobacteria	Actinobacteria	Gaiellales	Gaiellaceae	Gaiella
C. jacea	Asteraceae	Asterales	Otu04911	-3.37433	0.00117088	negative	0.0219755	0.0330193	0	0	Proteobacteria	Alphaproteobacteria	Rhodospirillales	Rhodospirillaceae	Dongia
C. jacea	Asteraceae	Asterales	Otu04406	-3.3969	0.00038112	negative	0.0283644	0.0312955	0.000594672	0.00132973	Acidobacteria	Acidobacteria_Gp3	Gp3	unclassified	unclassified
C. jacea	Asteraceae	Asterales	Otu03610	-3.4186	0.000622303	negative	0.0232804	0.0317651	0	0	Planctomycetes	Planctomycetia	Planctomycetales	Planctomycetaceae	Pirellula
C. jacea	Asteraceae	Asterales	Otu01405	-3.42622	0.00872582	negative	0.0739388	0.143721	0.0124796	0.012833	unclassified	unclassified	unclassified	unclassified	unclassified
C. jacea	Asteraceae	Asterales	Otu02530	-3.43157	0.000972131	negative	0.0281622	0.0365494	0.000594672	0.00132973	Proteobacteria	Gammaproteobacteria	Pseudomonadales	Pseudomonadaceae	Pseudomonas
C. jacea	Asteraceae	Asterales	Otu05824	-3.45217	0.00121625	negative	0.0242833	0.0356212	0	0	Actinobacteria	Actinobacteria	Gaiellales	Gaiellaceae	Gaiella
C. jacea	Asteraceae	Asterales	Otu04919	-3.49401	0.0029876	negative	0.0244139	0.0467576	0	0	Bacteroidetes	unclassified	unclassified	unclassified	unclassified
C. jacea	Asteraceae	Asterales	Otu02953	-3.49992	0.00453479	negative	0.0222673	0.0445345	0.000882535	0.00197341	Actinobacteria	Actinobacteria	Actinomycetales	Streptosporangiaceae	unclassified
C. jacea	Asteraceae	Asterales	Otu05066	-3.5229	0.000356036	negative	0.0259989	0.0263457	0	0	Proteobacteria	Betaproteobacteria	unclassified	unclassified	unclassified
C. jacea	Asteraceae	Asterales	Otu03988	-3.53237	0.000517122	negative	0.0253966	0.034666	0	0	Proteobacteria	Betaproteobacteria	unclassified	unclassified	unclassified
C. jacea	Asteraceae	Asterales	Otu03721	-3.55779	0.000530607	negative	0.0314896	0.0342556	0.000594672	0.00132973	Acidobacteria	Acidobacteria_Gp3	Candidatus_Solibacter	unclassified	unclassified
C. jacea	Asteraceae	Asterales	Otu06605	-3.63688	0.00118644	negative	0.0276012	0.0435557	0	0	unclassified	unclassified	unclassified	unclassified	unclassified
C. jacea	Asteraceae	Asterales	Otu04950	-3.64216	0.00235249	negative	0.0271391	0.0528041	0	0	Proteobacteria	Betaproteobacteria	Burkholderiales	Oxalobacteraceae	Duganella
C. jacea	Asteraceae	Asterales	Otu01848	-3.69123	0.00487906	negative	0.0623483	0.124697	0.00801967	0.00617214	unclassified	unclassified	unclassified	unclassified	unclassified
C. jacea	Asteraceae	Asterales	Otu05806	-3.6999	0.000117001	negative	0.0305793	0.0268746	0	0	unclassified	unclassified	unclassified	unclassified	unclassified
C. jacea	Asteraceae	Asterales	Otu03688	-3.72378	0.000236005	negative	0.0308965	0.0346357	0	0	Bacteroidetes	unclassified	unclassified	unclassified	unclassified
C. jacea	Asteraceae	Asterales	Otu02972	-3.73995	0.000307166	negative	0.0304763	0.0412889	0	0	Proteobacteria	Betaproteobacteria	unclassified	unclassified	unclassified
C. jacea	Asteraceae	Asterales	Otu01371	-3.80073	0.00169952	negative	0.0668854	0.117471	0.00724162	0.00646332	Chloroflexi	Chloroflexia	Chloroflexales	Chloroflexaceae	unclassified
C. jacea	Asteraceae	Asterales	Otu05432	-3.86022	0.00216344	negative	0.0239373	0.0478746	0	0	Proteobacteria	Gammaproteobacteria	Xanthomonadales	Sinobacteraceae	Steroidobacter
C. jacea	Asteraceae	Asterales	Otu03904	-3.8617	0.000243238	negative	0.0341259	0.043461	0	0	Acidobacteria	Acidobacteria_Gp3	Gp3	unclassified	unclassified
C. jacea	Asteraceae	Asterales	Otu03364	-3.86231	0.000267064	negative	0.0325934	0.0435504	0	0	Actinobacteria	Actinobacteria	Gaiellales	Gaiellaceae	Gaiella
C. jacea	Asteraceae	Asterales	Otu03218	-3.90771	0.000801528	negative	0.055395	0.0989777	0.00237869	0.00531891	Proteobacteria	Betaproteobacteria	unclassified	unclassified	unclassified
C. jacea	Asteraceae	Asterales	Otu02633	-3.94565	0.00133086	negative	0.0461867	0.0822047	0.0033861	0.00757155	Proteobacteria	Gammaproteobacteria	Chromatiales	unclassified	unclassified
C. jacea	Asteraceae	Asterales	Otu03715	-4.18518	0.00122871	negative	0.0413504	0.0827008	0	0	Proteobacteria	Alphaproteobacteria	Rhizobiales	Rhizobiaceae	Rhizobium
C. jacea	Asteraceae	Asterales	Otu00141	-4.21805	0.00285222	negative	0.794243	1.53555	0.0968767	0.034691	unclassified	unclassified	unclassified	unclassified	unclassified
C. jacea	Asteraceae	Asterales	Otu02103	-4.37035	4.02825e-06	negative	0.0534711	0.0400476	0	0	Proteobacteria	Alphaproteobacteria	Rhizobiales	Hyphomicrobiaceae	Pedomicrobium
C. jacea	Asteraceae	Asterales	Otu04098	-4.38547	0.000363643	negative	0.0531232	0.0986587	0	0	unclassified	unclassified	unclassified	unclassified	unclassified
C. jacea	Asteraceae	Asterales	Otu04137	-4.82892	0.000238916	negative	0.0677185	0.126333	0	0	Bacteroidetes	Flavobacteriia	Flavobacteriales	Flavobacteriaceae	Flavobacterium
C. jacea	Asteraceae	Asterales	Otu03453	-4.91685	4.78229e-05	negative	0.0728501	0.121094	0	0	Actinobacteria	Actinobacteria	Actinomycetales	unclassified	unclassified
C. jacea	Asteraceae	Asterales	Otu01112	-6.35251	2.31175e-05	negative	0.277243	0.532183	0.00423263	0.00946444	Proteobacteria	Gammaproteobacteria	unclassified	unclassified	unclassified
C. oleraceum	Asteraceae	Asterales	Otu02860	4.68766	0.00058013	positive	0	0	0.128818	0.166839	unclassified	unclassified	unclassified	unclassified	unclassified
C. oleraceum	Asteraceae	Asterales	Otu02550	3.84134	0.00317546	positive	0.000568618	0.00127147	0.0644574	0.120546	Bacteroidetes	Flavobacteriia	Flavobacteriales	Flavobacteriaceae	Flavobacterium
C. oleraceum	Asteraceae	Asterales	Otu03410	3.24249	0.00863965	positive	0	0	0.0346768	0.0638969	Parcubacteria	unclassified	unclassified	unclassified	unclassified
C. oleraceum	Asteraceae	Asterales	Otu05200	3.22055	0.00536081	positive	0	0	0.0361829	0.0446557	unclassified	unclassified	unclassified	unclassified	unclassified
C. oleraceum	Asteraceae	Asterales	Otu03003	3.19804	0.000924968	positive	0	0	0.0347454	0.0236847	Verrucomicrobia	Opitutae	Opitutales	Opitutaceae	Opitutus
C. oleraceum	Asteraceae	Asterales	Otu03198	2.88259	0.0089398	positive	0	0	0.0289413	0.0305094	Parcubacteria	unclassified	unclassified	unclassified	unclassified
C. oleraceum	Asteraceae	Asterales	Otu03498	2.61524	0.00790802	positive	0	0	0.0220413	0.0197164	Verrucomicrobia	Opitutae	Opitutales	Opitutaceae	Opitutus
C. oleraceum	Asteraceae	Asterales	Otu01119	2.55092	0.00663532	positive	0.0013364	0.00186351	0.0318746	0.0256476	Bacteroidetes	Sphingobacteriia	Sphingobacteriales	Saprospiraceae	Haliscomenobacter
C. oleraceum	Asteraceae	Asterales	Otu02373	2.54509	0.00798652	positive	0	0	0.0210191	0.0181242	Verrucomicrobia	Opitutae	Opitutales	Opitutaceae	Opitutus
C. oleraceum	Asteraceae	Asterales	Otu02316	-2.23892	0.00793349	negative	0.00872384	0.00475839	0	0	Proteobacteria	Alphaproteobacteria	Sphingomonadales	Sphingomonadaceae	unclassified
C. oleraceum	Asteraceae	Asterales	Otu06150	-2.43831	0.00741153	negative	0.00985215	0.00767079	0	0	Bacteroidetes	Sphingobacteriia	Sphingobacteriales	Chitinophagaceae	Terrimonas
C. oleraceum	Asteraceae	Asterales	Otu04006	-2.4821	0.00882888	negative	0.0103145	0.0100741	0	0	Bacteroidetes	Flavobacteriia	Flavobacteriales	Flavobacteriaceae	Flavobacterium
C. oleraceum	Asteraceae	Asterales	Otu03124	-2.50954	0.00801372	negative	0.0111627	0.0124273	0	0	Latescibacteria	unclassified	unclassified	unclassified	unclassified
C. oleraceum	Asteraceae	Asterales	Otu03039	-2.63193	0.00598521	negative	0.0122071	0.0116023	0	0	Chloroflexi	Caldilineae	Caldilineales	Caldilineaceae	Litorilinea
C. oleraceum	Asteraceae	Asterales	Otu03160	-2.67227	0.00882888	negative	0.0161443	0.0165691	0.000884298	0.0017686	unclassified	unclassified	unclassified	unclassified	unclassified
C. oleraceum	Asteraceae	Asterales	Otu03484	-2.74517	0.00798652	negative	0.0142989	0.0170374	0	0	Actinobacteria	Actinobacteria	Actinomycetales	Intrasporangiaceae	unclassified
C. oleraceum	Asteraceae	Asterales	Otu05348	-2.79001	0.00859892	negative	0.0139464	0.0183514	0	0	Bacteroidetes	Sphingobacteriia	Sphingobacteriales	Chitinophagaceae	unclassified
C. oleraceum	Asteraceae	Asterales	Otu00339	-3.00297	0.00425166	negative	0.191401	0.23301	0.025662	0.0206384	Proteobacteria	Alphaproteobacteria	Rhizobiales	Methylobacteriaceae	Microvirga
C. oleraceum	Asteraceae	Asterales	Otu03293	-3.18562	0.00661575	negative	0.0190774	0.0281613	0	0	Bacteroidetes	Sphingobacteriia	Sphingobacteriales	Chitinophagaceae	unclassified
C. oleraceum	Asteraceae	Asterales	Otu04438	-3.21223	0.00772774	negative	0.0188878	0.0298188	0	0	Bacteroidetes	Sphingobacteriia	Sphingobacteriales	Chitinophagaceae	Terrimonas
C. oleraceum	Asteraceae	Asterales	Otu04299	-3.24548	0.00944881	negative	0.0199945	0.0365961	0	0	Bacteroidetes	Sphingobacteriia	Sphingobacteriales	Chitinophagaceae	Terrimonas
C. oleraceum	Asteraceae	Asterales	Otu01522	-3.26231	0.00484608	negative	0.0222169	0.0300428	0	0	Proteobacteria	Alphaproteobacteria	Rhizobiales	Hyphomicrobiaceae	Pedomicrobium
C. oleraceum	Asteraceae	Asterales	Otu03287	-3.37284	0.00801372	negative	0.0251345	0.0474499	0	0	Cyanobacteria/Chloroplast	Cyanobacteria	Family_I	GpI	unclassified
C. oleraceum	Asteraceae	Asterales	Otu01610	-3.3876	0.00320882	negative	0.0231947	0.025955	0	0	Proteobacteria	Gammaproteobacteria	Xanthomonadales	Sinobacteraceae	Steroidobacter
C. oleraceum	Asteraceae	Asterales	Otu03583	-3.77369	0.00724619	negative	0.0302463	0.0610936	0	0	unclassified	unclassified	unclassified	unclassified	unclassified
C. oleraceum	Asteraceae	Asterales	Otu01441	-4.13144	0.00690808	negative	0.0482005	0.105647	0	0	Cyanobacteria/Chloroplast	Cyanobacteria	unclassified	unclassified	unclassified
J. vulgaris	Asteraceae	Asterales	Otu01363	5.47319	2.59338e-05	positive	0.000492635	0.00110157	0.231612	0.473712	unclassified	unclassified	unclassified	unclassified	unclassified
J. vulgaris	Asteraceae	Asterales	Otu04036	3.68718	0.000310986	positive	0	0	0.0456041	0.0547934	Bacteroidetes	Flavobacteriia	Flavobacteriales	unclassified	unclassified
J. vulgaris	Asteraceae	Asterales	Otu03294	2.9624	0.00834798	positive	0	0	0.0324891	0.0632567	Proteobacteria	Alphaproteobacteria	Rhodobacterales	Rhodobacteraceae	Paracoccus
J. vulgaris	Asteraceae	Asterales	Otu03707	2.78778	0.0045999	positive	0	0	0.0238801	0.0313491	Bacteroidetes	Flavobacteriia	Flavobacteriales	Cryomorphaceae	Fluviicola
J. vulgaris	Asteraceae	Asterales	Otu01446	2.69975	0.000828688	positive	0	0	0.0233197	0.0146174	unclassified	unclassified	unclassified	unclassified	unclassified
J. vulgaris	Asteraceae	Asterales	Otu02032	2.57776	0.000196394	positive	0.00085767	0.00191781	0.0271827	0.00886208	candidate_division_WPS-2	unclassified	unclassified	unclassified	unclassified
J. vulgaris	Asteraceae	Asterales	Otu02614	2.56051	0.00188061	positive	0	0	0.0229926	0.0176434	Acidobacteria	Acidobacteria_Gp1	Gp1	unclassified	unclassified
J. vulgaris	Asteraceae	Asterales	Otu02746	2.52126	0.000441245	positive	0	0	0.020633	0.0052525	Acidobacteria	Acidobacteria_Gp6	Gp6	unclassified	unclassified
J. vulgaris	Asteraceae	Asterales	Otu04324	2.52092	0.00455465	positive	0	0	0.0188528	0.0184176	Proteobacteria	unclassified	unclassified	unclassified	unclassified
J. vulgaris	Asteraceae	Asterales	Otu02520	2.42932	0.00140261	positive	0.00085767	0.00191781	0.023137	0.0147357	Proteobacteria	Alphaproteobacteria	Rhizobiales	unclassified	unclassified
J. vulgaris	Asteraceae	Asterales	Otu03201	2.29956	0.00569631	positive	0	0	0.0164635	0.013962	Proteobacteria	Betaproteobacteria	unclassified	unclassified	unclassified
J. vulgaris	Asteraceae	Asterales	Otu03186	2.29485	0.00643764	positive	0	0	0.0160375	0.0150716	unclassified	unclassified	unclassified	unclassified	unclassified
J. vulgaris	Asteraceae	Asterales	Otu03475	2.24316	0.00184622	positive	0	0	0.0173593	0.00888832	unclassified	unclassified	unclassified	unclassified	unclassified
J. vulgaris	Asteraceae	Asterales	Otu02754	2.18346	0.00400404	positive	0	0	0.0151248	0.00932324	Proteobacteria	Alphaproteobacteria	Rhizobiales	unclassified	unclassified
J. vulgaris	Asteraceae	Asterales	Otu02189	2.1824	0.00435176	positive	0.00048539	0.00108536	0.0198856	0.0163319	Acidobacteria	Acidobacteria_Gp16	Gp16	unclassified	unclassified
J. vulgaris	Asteraceae	Asterales	Otu02322	2.1753	0.00671219	positive	0	0	0.0155385	0.0136384	unclassified	unclassified	unclassified	unclassified	unclassified
J. vulgaris	Asteraceae	Asterales	Otu02709	2.15044	0.00305488	positive	0.00048539	0.00108536	0.0192756	0.0116316	Proteobacteria	Alphaproteobacteria	Rhizobiales	unclassified	unclassified
J. vulgaris	Asteraceae	Asterales	Otu03585	2.12972	0.00292837	positive	0	0	0.0144551	0.00538443	Gemmatimonadetes	Gemmatimonadetes	Gemmatimonadales	Gemmatimonadaceae	Gemmatimonas
J. vulgaris	Asteraceae	Asterales	Otu05492	2.12412	0.00943109	positive	0	0	0.0160897	0.0160775	Bacteroidetes	unclassified	unclassified	unclassified	unclassified
J. vulgaris	Asteraceae	Asterales	Otu02197	2.09759	0.00528612	positive	0.00087779	0.0019628	0.0203301	0.0102724	Proteobacteria	Alphaproteobacteria	Rhizobiales	Hyphomicrobiaceae	unclassified
J. vulgaris	Asteraceae	Asterales	Otu03649	2.08247	0.00422749	positive	0	0	0.0144699	0.00852201	Planctomycetes	Planctomycetia	Planctomycetales	Planctomycetaceae	unclassified
J. vulgaris	Asteraceae	Asterales	Otu02801	2.04512	0.00885502	positive	0	0	0.0132651	0.0120807	Planctomycetes	Planctomycetia	Planctomycetales	Planctomycetaceae	unclassified
J. vulgaris	Asteraceae	Asterales	Otu03514	2.04124	0.00869472	positive	0	0	0.0135552	0.0126157	unclassified	unclassified	unclassified	unclassified	unclassified
J. vulgaris	Asteraceae	Asterales	Otu03413	2.0291	0.00660445	positive	0	0	0.0148477	0.00928858	Proteobacteria	Alphaproteobacteria	unclassified	unclassified	unclassified
J. vulgaris	Asteraceae	Asterales	Otu02267	2.01737	0.00460461	positive	0	0	0.0131931	0.005962	Proteobacteria	Alphaproteobacteria	unclassified	unclassified	unclassified
J. vulgaris	Asteraceae	Asterales	Otu02044	2.00956	0.00505451	positive	0.00148442	0.00135561	0.0242028	0.0140812	Acidobacteria	Acidobacteria_Gp4	Gp4	unclassified	unclassified
J. vulgaris	Asteraceae	Asterales	Otu00564	1.90263	0.00747712	positive	0.00675918	0.00657482	0.0452029	0.033003	Actinobacteria	Actinobacteria	Actinomycetales	Streptomycetaceae	Streptomyces
J. vulgaris	Asteraceae	Asterales	Otu02597	1.8999	0.00584467	positive	0	0	0.0121363	0.00236349	unclassified	unclassified	unclassified	unclassified	unclassified
J. vulgaris	Asteraceae	Asterales	Otu00827	1.83978	0.00950808	positive	0.00301736	0.00549179	0.0285453	0.0146933	Proteobacteria	Alphaproteobacteria	Rhizobiales	unclassified	unclassified
J. vulgaris	Asteraceae	Asterales	Otu00040	1.73931	0.00230628	positive	0.134403	0.0611659	0.663952	0.319787	Chloroflexi	Anaerolineae	Anaerolineales	Anaerolineaceae	unclassified
J. vulgaris	Asteraceae	Asterales	Otu01422	-1.73843	0.006744	negative	0.0112653	0.00188551	0.00209979	0.00314465	Proteobacteria	Alphaproteobacteria	Rhizobiales	Hyphomicrobiaceae	Pedomicrobium
J. vulgaris	Asteraceae	Asterales	Otu01286	-1.77043	0.00764975	negative	0.0132606	0.00461768	0.00300508	0.00359215	Acidobacteria	Acidobacteria_Gp16	Gp16	unclassified	unclassified
J. vulgaris	Asteraceae	Asterales	Otu04485	-1.83142	0.00963427	negative	0.00674885	0.00346883	0	0	Proteobacteria	Alphaproteobacteria	Sphingomonadales	Sphingomonadaceae	Novosphingobium
J. vulgaris	Asteraceae	Asterales	Otu03353	-1.88069	0.00548571	negative	0.00962575	0.0045756	0.000559989	0.00125217	Planctomycetes	Planctomycetia	Planctomycetales	Planctomycetaceae	Pirellula
J. vulgaris	Asteraceae	Asterales	Otu03820	-1.90808	0.00588193	negative	0.0070665	0.00166415	0	0	Proteobacteria	Alphaproteobacteria	unclassified	unclassified	unclassified
J. vulgaris	Asteraceae	Asterales	Otu03099	-1.91336	0.0093707	negative	0.00780106	0.00568087	0	0	Proteobacteria	Alphaproteobacteria	unclassified	unclassified	unclassified
J. vulgaris	Asteraceae	Asterales	Otu06257	-1.96851	0.00939341	negative	0.00734808	0.00678376	0	0	Proteobacteria	Alphaproteobacteria	Rhodospirillales	Acetobacteraceae	unclassified
J. vulgaris	Asteraceae	Asterales	Otu03876	-1.97055	0.0095523	negative	0.00704737	0.00608905	0	0	Bacteroidetes	Cytophagia	Cytophagales	Cytophagaceae	unclassified
J. vulgaris	Asteraceae	Asterales	Otu05029	-1.97353	0.00678012	negative	0.00712661	0.00491898	0	0	Proteobacteria	Gammaproteobacteria	Gammaproteobacteria_incertae_sedis	Solimonas	unclassified
J. vulgaris	Asteraceae	Asterales	Otu06087	-1.97407	0.00846481	negative	0.00714485	0.00585953	0	0	Bacteroidetes	Sphingobacteriia	Sphingobacteriales	Sphingobacteriaceae	unclassified
J. vulgaris	Asteraceae	Asterales	Otu04116	-1.97874	0.00475304	negative	0.0075054	0.00236862	0	0	Proteobacteria	Alphaproteobacteria	Rhodobacterales	Rhodobacteraceae	unclassified
J. vulgaris	Asteraceae	Asterales	Otu05586	-2.03733	0.00726718	negative	0.00765198	0.00674971	0	0	Actinobacteria	Actinobacteria	Actinomycetales	Micrococcaceae	Arthrobacter
J. vulgaris	Asteraceae	Asterales	Otu05639	-2.03846	0.00559564	negative	0.007789	0.00604216	0	0	Actinobacteria	Actinobacteria	Actinomycetales	Micrococcaceae	Arthrobacter
J. vulgaris	Asteraceae	Asterales	Otu07693	-2.04	0.00675809	negative	0.0075445	0.00593931	0	0	Bacteroidetes	unclassified	unclassified	unclassified	unclassified
J. vulgaris	Asteraceae	Asterales	Otu04152	-2.04369	0.00420336	negative	0.00815403	0.00449213	0	0	Planctomycetes	Planctomycetia	Planctomycetales	Planctomycetaceae	Pirellula
J. vulgaris	Asteraceae	Asterales	Otu03281	-2.04452	0.0081604	negative	0.00872232	0.0072321	0	0	Proteobacteria	Alphaproteobacteria	Sphingomonadales	Sphingomonadaceae	Sphingomonas
J. vulgaris	Asteraceae	Asterales	Otu08166	-2.10452	0.00518065	negative	0.00818067	0.0066556	0	0	Actinobacteria	Actinobacteria	Actinomycetales	unclassified	unclassified
J. vulgaris	Asteraceae	Asterales	Otu08250	-2.10672	0.00334207	negative	0.00819965	0.00480804	0	0	Actinobacteria	Actinobacteria	Actinomycetales	Micrococcaceae	Arthrobacter
J. vulgaris	Asteraceae	Asterales	Otu02062	-2.11907	0.00457946	negative	0.0122699	0.00964405	0.000877693	0.00196258	Acidobacteria	Acidobacteria_Gp6	Gp6	unclassified	unclassified
J. vulgaris	Asteraceae	Asterales	Otu04814	-2.12096	0.00529209	negative	0.00975075	0.00791433	0	0	Bacteroidetes	Cytophagia	Cytophagales	Cytophagaceae	Sporocytophaga
J. vulgaris	Asteraceae	Asterales	Otu01914	-2.1761	0.00253501	negative	0.00935934	0.00451352	0	0	Proteobacteria	Alphaproteobacteria	Rhodospirillales	Rhodospirillaceae	unclassified
J. vulgaris	Asteraceae	Asterales	Otu05238	-2.27991	0.0037751	negative	0.00935584	0.00817194	0	0	Bacteroidetes	Flavobacteriia	Flavobacteriales	Flavobacteriaceae	Flavobacterium
J. vulgaris	Asteraceae	Asterales	Otu04396	-2.3337	0.00522403	negative	0.00977171	0.00961526	0	0	Proteobacteria	Gammaproteobacteria	Xanthomonadales	Xanthomonadaceae	Rhodanobacter
J. vulgaris	Asteraceae	Asterales	Otu06002	-2.44081	0.00175935	negative	0.0109705	0.00855526	0	0	Proteobacteria	Deltaproteobacteria	Myxococcales	unclassified	unclassified
J. vulgaris	Asteraceae	Asterales	Otu03433	-2.48535	0.000952018	negative	0.0115871	0.00787492	0	0	Bacteroidetes	Flavobacteriia	Flavobacteriales	Flavobacteriaceae	Flavobacterium
J. vulgaris	Asteraceae	Asterales	Otu04761	-2.54148	0.00335793	negative	0.0118213	0.0118778	0	0	Proteobacteria	Gammaproteobacteria	Xanthomonadales	Xanthomonadaceae	Rhodanobacter
J. vulgaris	Asteraceae	Asterales	Otu05983	-2.58095	0.00147816	negative	0.0124876	0.010809	0	0	Acidobacteria	Acidobacteria_Gp1	Gp1	unclassified	unclassified
J. vulgaris	Asteraceae	Asterales	Otu04685	-2.58593	0.00154996	negative	0.0125144	0.0117009	0	0	Proteobacteria	Betaproteobacteria	Burkholderiales	Alcaligenaceae	unclassified
J. vulgaris	Asteraceae	Asterales	Otu04624	-2.61234	0.00330786	negative	0.013322	0.0166645	0	0	Actinobacteria	Actinobacteria	Actinomycetales	Microbacteriaceae	unclassified
J. vulgaris	Asteraceae	Asterales	Otu04133	-2.67129	0.000556648	negative	0.013656	0.00842089	0	0	Bacteroidetes	Sphingobacteriia	Sphingobacteriales	Sphingobacteriaceae	unclassified
J. vulgaris	Asteraceae	Asterales	Otu05209	-2.82783	0.000711585	negative	0.014956	0.0124817	0	0	Proteobacteria	unclassified	unclassified	unclassified	unclassified
J. vulgaris	Asteraceae	Asterales	Otu05213	-3.01248	0.000332075	negative	0.0176895	0.0150534	0	0	Proteobacteria	Betaproteobacteria	Burkholderiales	Comamonadaceae	unclassified
J. vulgaris	Asteraceae	Asterales	Otu05296	-3.04114	0.000238614	negative	0.0184456	0.0143944	0	0	Actinobacteria	Actinobacteria	Actinomycetales	Micrococcaceae	Arthrobacter
J. vulgaris	Asteraceae	Asterales	Otu03589	-3.08914	0.000272074	negative	0.0228877	0.018524	0.000842141	0.00188308	Bacteroidetes	unclassified	unclassified	unclassified	unclassified
J. vulgaris	Asteraceae	Asterales	Otu03558	-3.3066	0.000131056	negative	0.0222411	0.0171591	0	0	Proteobacteria	Betaproteobacteria	Burkholderiales	Comamonadaceae	unclassified
J. vulgaris	Asteraceae	Asterales	Otu02152	-3.85941	0.00108227	negative	0.0735425	0.150899	0.00140213	0.00198368	unclassified	unclassified	unclassified	unclassified	unclassified
P. dysenterica	Asteraceae	Asterales	Otu03301	2.76836	0.0034797	positive	0	0	0.0344617	0.0389021	unclassified	unclassified	unclassified	unclassified	unclassified
P. dysenterica	Asteraceae	Asterales	Otu01585	2.73071	0.0018797	positive	0.00131199	0.0029337	0.0463504	0.0496522	Chloroflexi	Anaerolineae	Anaerolineales	Anaerolineaceae	unclassified
P. dysenterica	Asteraceae	Asterales	Otu04161	2.65347	0.00591263	positive	0	0	0.0326371	0.0335905	unclassified	unclassified	unclassified	unclassified	unclassified
P. dysenterica	Asteraceae	Asterales	Otu03628	2.60269	0.00179786	positive	0	0	0.0313153	0.0287772	Proteobacteria	Alphaproteobacteria	Caulobacterales	Caulobacteraceae	Phenylobacterium
P. dysenterica	Asteraceae	Asterales	Otu03168	2.47516	0.00711749	positive	0	0	0.0273011	0.0265285	Bacteroidetes	unclassified	unclassified	unclassified	unclassified
P. dysenterica	Asteraceae	Asterales	Otu03070	2.27544	0.0027015	positive	0	0	0.0232444	0.00975897	Nitrospirae	Nitrospira	Nitrospirales	Nitrospiraceae	Nitrospira
P. dysenterica	Asteraceae	Asterales	Otu01117	2.1219	0.00214754	positive	0.00109516	0.00149977	0.0296212	0.00776563	Acidobacteria	Acidobacteria_Gp4	Gp4	unclassified	unclassified
P. dysenterica	Asteraceae	Asterales	Otu03620	2.07571	0.00698123	positive	0	0	0.0201039	0.011472	Acidobacteria	Acidobacteria_Gp10	Gp10	unclassified	unclassified
P. dysenterica	Asteraceae	Asterales	Otu02716	2.06556	0.00382844	positive	0	0	0.0197488	0.00384149	Proteobacteria	Deltaproteobacteria	Myxococcales	Kofleriaceae	Kofleria
P. dysenterica	Asteraceae	Asterales	Otu02410	1.94199	0.00967402	positive	0	0	0.0178473	0.00850782	Bacteroidetes	unclassified	unclassified	unclassified	unclassified
P. dysenterica	Asteraceae	Asterales	Otu00240	-1.6891	0.000438442	negative	0.109633	0.0281467	0.058329	0.0153537	Proteobacteria	Betaproteobacteria	Burkholderiales	Comamonadaceae	Ramlibacter
P. dysenterica	Asteraceae	Asterales	Otu02172	-1.71194	0.00926023	negative	0.0109752	0.00476732	0.00351454	0.00233177	Chloroflexi	Anaerolineae	Anaerolineales	Anaerolineaceae	unclassified
P. dysenterica	Asteraceae	Asterales	Otu03233	-1.79516	0.0072133	negative	0.0062793	0.00208231	0.000650533	0.00145464	unclassified	unclassified	unclassified	unclassified	unclassified
P. dysenterica	Asteraceae	Asterales	Otu01726	-1.88519	0.00493372	negative	0.0133782	0.00500303	0.00400643	0.00556523	Actinobacteria	Actinobacteria	Actinomycetales	Micrococcaceae	Arthrobacter
P. dysenterica	Asteraceae	Asterales	Otu00899	-1.92254	0.00238027	negative	0.0360697	0.0205883	0.0143851	0.00431613	Proteobacteria	Betaproteobacteria	Burkholderiales	Comamonadaceae	unclassified
P. dysenterica	Asteraceae	Asterales	Otu03965	-1.93752	0.00715498	negative	0.00576099	0.0045771	0	0	Bacteroidetes	Sphingobacteriia	Sphingobacteriales	Chitinophagaceae	Ferruginibacter
P. dysenterica	Asteraceae	Asterales	Otu05295	-1.94571	0.00817802	negative	0.00584173	0.00451783	0	0	Bacteroidetes	Sphingobacteriia	Sphingobacteriales	Sphingobacteriaceae	Pedobacter
P. dysenterica	Asteraceae	Asterales	Otu03131	-2.01541	0.00558843	negative	0.0061115	0.00612625	0	0	Proteobacteria	Alphaproteobacteria	unclassified	unclassified	unclassified
P. dysenterica	Asteraceae	Asterales	Otu04342	-2.02297	0.00440504	negative	0.00623149	0.00537502	0	0	Actinobacteria	Actinobacteria	Actinomycetales	Microbacteriaceae	Microbacterium
P. dysenterica	Asteraceae	Asterales	Otu03392	-2.03383	0.00625087	negative	0.00625778	0.00574261	0	0	Acidobacteria	Acidobacteria_Gp6	Gp6	unclassified	unclassified
P. dysenterica	Asteraceae	Asterales	Otu03598	-2.04071	0.00711749	negative	0.00665693	0.00762312	0	0	Bacteroidetes	Sphingobacteriia	Sphingobacteriales	Sphingobacteriaceae	Pedobacter
P. dysenterica	Asteraceae	Asterales	Otu07581	-2.04178	0.00712833	negative	0.00654931	0.00685805	0	0	Proteobacteria	Alphaproteobacteria	Sphingomonadales	Erythrobacteraceae	unclassified
P. dysenterica	Asteraceae	Asterales	Otu04466	-2.04752	0.0088839	negative	0.00668005	0.00810076	0	0	Proteobacteria	Alphaproteobacteria	Rhizobiales	Hyphomicrobiaceae	unclassified
P. dysenterica	Asteraceae	Asterales	Otu02357	-2.10707	0.00287833	negative	0.00856649	0.00538502	0.000755944	0.00169034	Actinobacteria	Actinobacteria	unclassified	unclassified	unclassified
P. dysenterica	Asteraceae	Asterales	Otu01686	-2.15882	0.00473289	negative	0.0111057	0.0110639	0.00168148	0.00230468	Acidobacteria	Acidobacteria_Gp4	Gp4	unclassified	unclassified
P. dysenterica	Asteraceae	Asterales	Otu04768	-2.17855	0.00838215	negative	0.00734593	0.0102041	0	0	Candidatus_Saccharibacteria	unclassified	unclassified	unclassified	unclassified
P. dysenterica	Asteraceae	Asterales	Otu02059	-2.21904	0.00338791	negative	0.00962362	0.00897828	0.000645349	0.00144304	Proteobacteria	Alphaproteobacteria	unclassified	unclassified	unclassified
P. dysenterica	Asteraceae	Asterales	Otu04083	-2.26444	0.00267026	negative	0.00826879	0.00813987	0	0	Bacteroidetes	Sphingobacteriia	Sphingobacteriales	Sphingobacteriaceae	Pedobacter
P. dysenterica	Asteraceae	Asterales	Otu03941	-2.33452	0.00172962	negative	0.00861017	0.00741037	0	0	Bacteroidetes	Sphingobacteriia	Sphingobacteriales	Sphingobacteriaceae	Pedobacter
P. dysenterica	Asteraceae	Asterales	Otu02943	-2.38557	0.00191279	negative	0.0112303	0.00918142	0.000645349	0.00144304	unclassified	unclassified	unclassified	unclassified	unclassified
P. dysenterica	Asteraceae	Asterales	Otu06581	-2.669	0.00276787	negative	0.0120066	0.0172007	0	0	Proteobacteria	Deltaproteobacteria	Myxococcales	Polyangiaceae	unclassified
P. dysenterica	Asteraceae	Asterales	Otu05591	-3.45632	0.00158271	negative	0.020354	0.0369686	0	0	Bacteroidetes	Sphingobacteriia	Sphingobacteriales	Sphingobacteriaceae	Pedobacter
P. dysenterica	Asteraceae	Asterales	Otu05620	-3.77269	0.00137129	negative	0.0257893	0.0508868	0	0	Bacteroidetes	Sphingobacteriia	Sphingobacteriales	Sphingobacteriaceae	Pedobacter
P. dysenterica	Asteraceae	Asterales	Otu03917	-3.84144	0.0019611	negative	0.0310892	0.0695176	0	0	unclassified	unclassified	unclassified	unclassified	unclassified
P. dysenterica	Asteraceae	Asterales	Otu01535	-7.2673	1.02854e-05	negative	0.315762	0.685704	0	0	Proteobacteria	Gammaproteobacteria	Pseudomonadales	Pseudomonadaceae	Pseudomonas
P. dysenterica	Asteraceae	Asterales	Otu01079	-7.94828	4.64848e-06	negative	0.50791	1.09844	0	0	Proteobacteria	Betaproteobacteria	Burkholderiales	Oxalobacteraceae	Janthinobacterium
T. officinale	Asteraceae	Asterales	Otu01985	6.05682	0.000332966	positive	0	0	0.291228	0.651206	Proteobacteria	Deltaproteobacteria	Myxococcales	Polyangiaceae	unclassified
T. officinale	Asteraceae	Asterales	Otu03351	3.95188	0.000559791	positive	0	0	0.0664596	0.094422	Proteobacteria	Betaproteobacteria	Burkholderiales	Burkholderiaceae	Limnobacter
T. officinale	Asteraceae	Asterales	Otu02944	3.90459	0.00145516	positive	0	0	0.0620623	0.132042	Bacteroidetes	Bacteroidetes_incertae_sedis	Ohtaekwangia	unclassified	unclassified
T. officinale	Asteraceae	Asterales	Otu05527	3.81607	1.19673e-07	positive	0	0	0.0590784	0.0287167	Proteobacteria	Alphaproteobacteria	Sphingomonadales	Sphingomonadaceae	Sphingobium
T. officinale	Asteraceae	Asterales	Otu03197	3.74976	0.00359981	positive	0	0	0.0552632	0.123572	Proteobacteria	Alphaproteobacteria	unclassified	unclassified	unclassified
T. officinale	Asteraceae	Asterales	Otu02380	3.50661	0.00104989	positive	0	0	0.0460582	0.0800527	Bacteroidetes	Flavobacteriia	Flavobacteriales	Cryomorphaceae	Fluviicola
T. officinale	Asteraceae	Asterales	Otu04166	3.44224	0.00166966	positive	0	0	0.0466037	0.0887429	unclassified	unclassified	unclassified	unclassified	unclassified
T. officinale	Asteraceae	Asterales	Otu02491	3.34678	0.00102711	positive	0	0	0.0404222	0.0554461	Proteobacteria	Gammaproteobacteria	Gammaproteobacteria_incertae_sedis	Thiohalobacter	unclassified
T. officinale	Asteraceae	Asterales	Otu02693	3.26551	0.000789765	positive	0	0	0.0386703	0.0594308	Spirochaetes	Spirochaetia	Spirochaetales	Spirochaetaceae	Treponema
T. officinale	Asteraceae	Asterales	Otu02710	3.17671	0.0011998	positive	0	0	0.0353853	0.0479927	unclassified	unclassified	unclassified	unclassified	unclassified
T. officinale	Asteraceae	Asterales	Otu02611	3.16466	0.000601934	positive	0	0	0.0359548	0.0432629	Proteobacteria	Deltaproteobacteria	Myxococcales	unclassified	unclassified
T. officinale	Asteraceae	Asterales	Otu00455	3.01185	0.001418	positive	0.014946	0.0137682	0.198935	0.25547	Proteobacteria	Gammaproteobacteria	Xanthomonadales	Sinobacteraceae	Steroidobacter
T. officinale	Asteraceae	Asterales	Otu03674	2.98193	0.00823566	positive	0	0	0.0307613	0.0638352	Proteobacteria	Deltaproteobacteria	Myxococcales	unclassified	unclassified
T. officinale	Asteraceae	Asterales	Otu03285	2.82056	0.00181368	positive	0	0	0.0277202	0.0300374	Proteobacteria	unclassified	unclassified	unclassified	unclassified
T. officinale	Asteraceae	Asterales	Otu02132	2.81872	0.000861333	positive	0	0	0.0273984	0.0260102	unclassified	unclassified	unclassified	unclassified	unclassified
T. officinale	Asteraceae	Asterales	Otu04371	2.80705	0.00340539	positive	0	0	0.0268923	0.0416996	unclassified	unclassified	unclassified	unclassified	unclassified
T. officinale	Asteraceae	Asterales	Otu02405	2.53395	0.00281386	positive	0.00074923	0.00102825	0.0300395	0.0373135	unclassified	unclassified	unclassified	unclassified	unclassified
T. officinale	Asteraceae	Asterales	Otu02591	2.5331	0.00312405	positive	0	0	0.0216009	0.0258477	unclassified	unclassified	unclassified	unclassified	unclassified
T. officinale	Asteraceae	Asterales	Otu03081	2.52816	0.000533486	positive	0	0	0.0217662	0.0125567	Proteobacteria	Betaproteobacteria	Rhodocyclales	Rhodocyclaceae	Azoarcus
T. officinale	Asteraceae	Asterales	Otu03321	2.52284	0.000618066	positive	0	0	0.0213496	0.0123098	Bacteroidetes	Sphingobacteriia	Sphingobacteriales	Saprospiraceae	Haliscomenobacter
T. officinale	Asteraceae	Asterales	Otu03521	2.50993	0.00884648	positive	0	0	0.0204464	0.0334032	Proteobacteria	Betaproteobacteria	Burkholderiales	Comamonadaceae	Ramlibacter
T. officinale	Asteraceae	Asterales	Otu03807	2.49136	0.00341098	positive	0	0	0.0204502	0.0226086	Bacteroidetes	unclassified	unclassified	unclassified	unclassified
T. officinale	Asteraceae	Asterales	Otu04394	2.48402	0.00645428	positive	0	0	0.0201742	0.0278139	Parcubacteria	unclassified	unclassified	unclassified	unclassified
T. officinale	Asteraceae	Asterales	Otu02579	2.47641	0.0042601	positive	0	0	0.0208542	0.0255376	unclassified	unclassified	unclassified	unclassified	unclassified
T. officinale	Asteraceae	Asterales	Otu03935	2.43755	0.0037036	positive	0	0	0.0197722	0.0187415	Planctomycetes	Planctomycetia	Planctomycetales	Planctomycetaceae	Gemmata
T. officinale	Asteraceae	Asterales	Otu02294	2.41406	0.00316366	positive	0.000453206	0.0010134	0.02435	0.0211821	unclassified	unclassified	unclassified	unclassified	unclassified
T. officinale	Asteraceae	Asterales	Otu02751	2.39554	0.00377687	positive	0	0	0.0189494	0.0186235	Actinobacteria	Actinobacteria	Acidimicrobiales	unclassified	unclassified
T. officinale	Asteraceae	Asterales	Otu03043	2.38445	0.00185091	positive	0	0	0.0186939	0.0127842	unclassified	unclassified	unclassified	unclassified	unclassified
T. officinale	Asteraceae	Asterales	Otu02825	2.35445	0.00656006	positive	0	0	0.0187848	0.0223922	Proteobacteria	Alphaproteobacteria	unclassified	unclassified	unclassified
T. officinale	Asteraceae	Asterales	Otu04516	2.31854	0.00562505	positive	0	0	0.0176838	0.0178454	Proteobacteria	Alphaproteobacteria	Rhodospirillales	unclassified	unclassified
T. officinale	Asteraceae	Asterales	Otu01485	2.29189	0.00431753	positive	0.00112197	0.00164564	0.0258835	0.0214917	Gemmatimonadetes	Gemmatimonadetes	Gemmatimonadales	Gemmatimonadaceae	Gemmatimonas
T. officinale	Asteraceae	Asterales	Otu04115	2.25003	0.00752858	positive	0	0	0.0166075	0.0193547	Bacteroidetes	unclassified	unclassified	unclassified	unclassified
T. officinale	Asteraceae	Asterales	Otu04537	2.2038	0.00861272	positive	0	0	0.0160734	0.0203448	Proteobacteria	Gammaproteobacteria	unclassified	unclassified	unclassified
T. officinale	Asteraceae	Asterales	Otu02493	2.1733	0.00358511	positive	0.000355063	0.000793945	0.0190805	0.0152983	Proteobacteria	Betaproteobacteria	Burkholderiales	Comamonadaceae	unclassified
T. officinale	Asteraceae	Asterales	Otu02417	2.14196	0.00515824	positive	0	0	0.0151434	0.0125811	unclassified	unclassified	unclassified	unclassified	unclassified
T. officinale	Asteraceae	Asterales	Otu02588	2.11942	0.00411208	positive	0	0	0.0153007	0.0105548	unclassified	unclassified	unclassified	unclassified	unclassified
T. officinale	Asteraceae	Asterales	Otu03519	2.09441	0.00478747	positive	0	0	0.0146264	0.0105396	Verrucomicrobia	Subdivision3	unclassified	unclassified	unclassified
T. officinale	Asteraceae	Asterales	Otu03017	2.06827	0.0045113	positive	0	0	0.0146103	0.00810398	Proteobacteria	Betaproteobacteria	Rhodocyclales	Rhodocyclaceae	Methyloversatilis
T. officinale	Asteraceae	Asterales	Otu02921	2.05758	0.00596249	positive	0	0	0.0144318	0.0101343	Proteobacteria	Betaproteobacteria	Burkholderiales	unclassified	unclassified
T. officinale	Asteraceae	Asterales	Otu03592	2.05108	0.00345298	positive	0	0	0.0139253	0.00540453	Proteobacteria	Betaproteobacteria	unclassified	unclassified	unclassified
T. officinale	Asteraceae	Asterales	Otu03956	1.99201	0.0043362	positive	0	0	0.0134761	0.00401911	Verrucomicrobia	Opitutae	Opitutales	Opitutaceae	unclassified
T. officinale	Asteraceae	Asterales	Otu02867	1.99109	0.00610238	positive	0	0	0.0134811	0.00784919	Chloroflexi	Anaerolineae	Anaerolineales	Anaerolineaceae	unclassified
T. officinale	Asteraceae	Asterales	Otu02186	1.98954	0.00413498	positive	0	0	0.0132734	0.00289983	Proteobacteria	Alphaproteobacteria	Rhizobiales	unclassified	unclassified
T. officinale	Asteraceae	Asterales	Otu03442	1.98346	0.0050281	positive	0	0	0.0131266	0.00626557	Proteobacteria	Alphaproteobacteria	unclassified	unclassified	unclassified
T. officinale	Asteraceae	Asterales	Otu02255	1.97868	0.00536861	positive	0	0	0.0129398	0.00670496	unclassified	unclassified	unclassified	unclassified	unclassified
T. officinale	Asteraceae	Asterales	Otu05840	1.96021	0.00944706	positive	0	0	0.0127265	0.0107972	Proteobacteria	Gammaproteobacteria	Xanthomonadales	unclassified	unclassified
T. officinale	Asteraceae	Asterales	Otu01092	1.94996	0.00363148	positive	0.00373351	0.00471616	0.0343353	0.0164683	Proteobacteria	Alphaproteobacteria	Rhodospirillales	Rhodospirillaceae	Dongia
T. officinale	Asteraceae	Asterales	Otu00576	1.93041	0.00126467	positive	0.00816797	0.00606081	0.0605669	0.022581	Proteobacteria	Alphaproteobacteria	Rhizobiales	unclassified	unclassified
T. officinale	Asteraceae	Asterales	Otu03311	1.91679	0.0082495	positive	0	0	0.0122703	0.00747674	Proteobacteria	Alphaproteobacteria	unclassified	unclassified	unclassified
T. officinale	Asteraceae	Asterales	Otu03251	1.90682	0.00810124	positive	0	0	0.0120537	0.00766543	Proteobacteria	unclassified	unclassified	unclassified	unclassified
T. officinale	Asteraceae	Asterales	Otu01138	1.9038	0.00583943	positive	0.0015966	0.00166416	0.0242018	0.0156769	Proteobacteria	Alphaproteobacteria	Sphingomonadales	Sphingomonadaceae	unclassified
T. officinale	Asteraceae	Asterales	Otu00738	1.71297	0.0029734	positive	0.0100016	0.00301859	0.0642298	0.0383268	Proteobacteria	Betaproteobacteria	unclassified	unclassified	unclassified
T. officinale	Asteraceae	Asterales	Otu01538	1.67162	0.00836199	positive	0.0022132	0.00300519	0.0199504	0.00220476	Proteobacteria	Alphaproteobacteria	Rhizobiales	unclassified	unclassified
T. officinale	Asteraceae	Asterales	Otu00377	1.53248	0.00861272	positive	0.0197579	0.0135825	0.10085	0.0503036	unclassified	unclassified	unclassified	unclassified	unclassified
T. officinale	Asteraceae	Asterales	Otu01171	-1.89553	0.0040801	negative	0.0184958	0.00657917	0.00489976	0.00329747	Proteobacteria	Alphaproteobacteria	unclassified	unclassified	unclassified
T. officinale	Asteraceae	Asterales	Otu03881	-2.00559	0.00753439	negative	0.00895712	0.00642563	0	0	Bacteroidetes	unclassified	unclassified	unclassified	unclassified
T. officinale	Asteraceae	Asterales	Otu01566	-2.13425	0.00157923	negative	0.016232	0.00381108	0.0026474	0.00401808	Firmicutes	Bacilli	Bacillales	Bacillaceae_1	Geobacillus
T. officinale	Asteraceae	Asterales	Otu03245	-2.36349	0.00430586	negative	0.0110589	0.0103219	0	0	unclassified	unclassified	unclassified	unclassified	unclassified
T. officinale	Asteraceae	Asterales	Otu03572	-2.51416	0.00195737	negative	0.0122038	0.00949469	0	0	Bacteroidetes	Bacteroidia	Bacteroidales	Porphyromonadaceae	Paludibacter
T. officinale	Asteraceae	Asterales	Otu03207	-3.16416	0.00494446	negative	0.02016	0.0405641	0	0	Parcubacteria	unclassified	unclassified	unclassified	unclassified
R. maritimus	Polygonaceae	Caryophyllales	Otu05510	3.69929	0.00023037	positive	0	0	0.0498874	0.0607579	Bacteroidetes	Sphingobacteriia	Sphingobacteriales	Chitinophagaceae	Segetibacter
R. maritimus	Polygonaceae	Caryophyllales	Otu02574	3.57467	0.00209312	positive	0.000549798	0.00122939	0.0519637	0.0982719	Proteobacteria	Alphaproteobacteria	Caulobacterales	Caulobacteraceae	Brevundimonas
R. maritimus	Polygonaceae	Caryophyllales	Otu04284	3.42497	0.00263448	positive	0	0	0.0450292	0.0794358	Candidatus_Saccharibacteria	unclassified	unclassified	unclassified	unclassified
R. maritimus	Polygonaceae	Caryophyllales	Otu03832	3.29887	0.0078066	positive	0	0	0.0348807	0.0779956	Proteobacteria	Deltaproteobacteria	Myxococcales	unclassified	unclassified
R. maritimus	Polygonaceae	Caryophyllales	Otu02159	3.09609	0.0049151	positive	0	0	0.0299406	0.0561086	Cyanobacteria/Chloroplast	Cyanobacteria	Family_I	GpI	unclassified
R. maritimus	Polygonaceae	Caryophyllales	Otu02309	2.96314	0.00888344	positive	0.0020722	0.00289312	0.0487034	0.0973883	Cyanobacteria/Chloroplast	Cyanobacteria	Family_I	GpI	unclassified
R. maritimus	Polygonaceae	Caryophyllales	Otu02999	2.89013	0.000383716	positive	0	0	0.0274737	0.0203129	Parcubacteria	unclassified	unclassified	unclassified	unclassified
R. maritimus	Polygonaceae	Caryophyllales	Otu00426	2.88371	0.000121162	positive	0.00114771	0.00157386	0.0386708	0.0241754	Parcubacteria	unclassified	unclassified	unclassified	unclassified
R. maritimus	Polygonaceae	Caryophyllales	Otu03290	2.85753	0.00204411	positive	0	0	0.0258795	0.0338259	Actinobacteria	Actinobacteria	Actinomycetales	Micromonosporaceae	unclassified
R. maritimus	Polygonaceae	Caryophyllales	Otu03378	2.76381	0.00201617	positive	0	0	0.0262095	0.0240088	Proteobacteria	Alphaproteobacteria	unclassified	unclassified	unclassified
R. maritimus	Polygonaceae	Caryophyllales	Otu00460	2.75708	0.000112563	positive	0.00206282	0.00347107	0.0475285	0.0239472	Parcubacteria	unclassified	unclassified	unclassified	unclassified
R. maritimus	Polygonaceae	Caryophyllales	Otu02466	2.74697	0.00681163	positive	0	0	0.0260502	0.0454309	Proteobacteria	Deltaproteobacteria	Myxococcales	unclassified	unclassified
R. maritimus	Polygonaceae	Caryophyllales	Otu01560	2.71215	0.000476074	positive	0.000438193	0.000979829	0.0289792	0.0177325	unclassified	unclassified	unclassified	unclassified	unclassified
R. maritimus	Polygonaceae	Caryophyllales	Otu03928	2.69883	0.00679028	positive	0	0	0.0231308	0.0343069	Proteobacteria	Deltaproteobacteria	Myxococcales	Cystobacteraceae	unclassified
R. maritimus	Polygonaceae	Caryophyllales	Otu02056	2.64323	6.28958e-05	positive	0.0043403	0.00321332	0.0643556	0.0293481	Proteobacteria	Alphaproteobacteria	Sphingomonadales	Sphingomonadaceae	unclassified
R. maritimus	Polygonaceae	Caryophyllales	Otu05783	2.58454	0.00159816	positive	0	0	0.0220353	0.0176602	Verrucomicrobia	Opitutae	Opitutales	Opitutaceae	Opitutus
R. maritimus	Polygonaceae	Caryophyllales	Otu03462	2.57823	0.00457936	positive	0	0	0.0225731	0.0295577	Acidobacteria	Acidobacteria_Gp10	Gp10	unclassified	unclassified
R. maritimus	Polygonaceae	Caryophyllales	Otu03512	2.55553	0.00734243	positive	0	0	0.0201697	0.0303087	Verrucomicrobia	Opitutae	Opitutales	Opitutaceae	unclassified
R. maritimus	Polygonaceae	Caryophyllales	Otu00649	2.50316	0.000496003	positive	0.00208759	0.00357151	0.0367939	0.018695	Bacteroidetes	unclassified	unclassified	unclassified	unclassified
R. maritimus	Polygonaceae	Caryophyllales	Otu02773	2.50239	0.00155563	positive	0	0	0.0201981	0.0130806	Spirochaetes	Spirochaetia	Spirochaetales	Leptospiraceae	unclassified
R. maritimus	Polygonaceae	Caryophyllales	Otu03342	2.50013	0.00877216	positive	0	0	0.0195205	0.0257994	Proteobacteria	Alphaproteobacteria	Rhodobacterales	Rhodobacteraceae	Paracoccus
R. maritimus	Polygonaceae	Caryophyllales	Otu01559	2.49965	0.00424886	positive	0.000549798	0.00122939	0.0255392	0.0238762	Proteobacteria	Betaproteobacteria	unclassified	unclassified	unclassified
R. maritimus	Polygonaceae	Caryophyllales	Otu00934	2.48936	0.0026355	positive	0	0	0.0206899	0.0222635	Bacteroidetes	unclassified	unclassified	unclassified	unclassified
R. maritimus	Polygonaceae	Caryophyllales	Otu00180	2.41155	0.000455027	positive	0.00376961	0.00586094	0.0484175	0.0191826	Armatimonadetes	Armatimonadetes_gp5	unclassified	unclassified	unclassified
R. maritimus	Polygonaceae	Caryophyllales	Otu01374	2.39563	0.00164334	positive	0	0	0.0180401	0.0121115	Proteobacteria	Gammaproteobacteria	Pseudomonadales	Pseudomonadaceae	Cellvibrio
R. maritimus	Polygonaceae	Caryophyllales	Otu00546	2.35073	0.00734243	positive	0.0032672	0.00490036	0.0429635	0.0481338	Proteobacteria	Alphaproteobacteria	Rhodospirillales	Rhodospirillaceae	unclassified
R. maritimus	Polygonaceae	Caryophyllales	Otu03133	2.34098	0.00624572	positive	0	0	0.0182115	0.0218776	unclassified	unclassified	unclassified	unclassified	unclassified
R. maritimus	Polygonaceae	Caryophyllales	Otu02694	2.19353	0.00386792	positive	0	0	0.0149928	0.00892111	Proteobacteria	Gammaproteobacteria	Gammaproteobacteria_incertae_sedis	Solimonas	unclassified
R. maritimus	Polygonaceae	Caryophyllales	Otu02423	2.13756	0.00441008	positive	0	0	0.0146339	0.00864816	unclassified	unclassified	unclassified	unclassified	unclassified
R. maritimus	Polygonaceae	Caryophyllales	Otu00132	2.13204	0.000525725	positive	0.0211189	0.0133782	0.152379	0.0867719	Proteobacteria	Betaproteobacteria	Burkholderiales	Comamonadaceae	Curvibacter
R. maritimus	Polygonaceae	Caryophyllales	Otu03075	2.06666	0.0038044	positive	0	0	0.0137087	0.00622326	Proteobacteria	Alphaproteobacteria	unclassified	unclassified	unclassified
R. maritimus	Polygonaceae	Caryophyllales	Otu01105	2.04515	0.0040746	positive	0.00328299	0.00596159	0.0317709	0.012199	Proteobacteria	Alphaproteobacteria	Rhizobiales	Phyllobacteriaceae	unclassified
R. maritimus	Polygonaceae	Caryophyllales	Otu00053	2.02096	0.000308207	positive	0.0595598	0.0374564	0.371693	0.185861	Bacteroidetes	Bacteroidetes_incertae_sedis	Ohtaekwangia	unclassified	unclassified
R. maritimus	Polygonaceae	Caryophyllales	Otu01626	1.96188	0.00756497	positive	0.00160201	0.0035822	0.0217457	0.0113766	Verrucomicrobia	Verrucomicrobiae	Verrucomicrobiales	Verrucomicrobiaceae	unclassified
R. maritimus	Polygonaceae	Caryophyllales	Otu01949	1.95962	0.0090837	positive	0.000534003	0.00119407	0.0154754	0.0111318	Proteobacteria	Alphaproteobacteria	Rhizobiales	Hyphomicrobiaceae	unclassified
R. maritimus	Polygonaceae	Caryophyllales	Otu03265	1.94249	0.00999232	positive	0	0	0.0120695	0.0085847	unclassified	unclassified	unclassified	unclassified	unclassified
R. maritimus	Polygonaceae	Caryophyllales	Otu03176	1.93409	0.00792182	positive	0.0019828	0.00113328	0.0230595	0.0138943	Proteobacteria	Alphaproteobacteria	Sphingomonadales	Sphingomonadaceae	Novosphingobium
R. maritimus	Polygonaceae	Caryophyllales	Otu02636	1.90847	0.00792182	positive	0.000438193	0.000979829	0.0142628	0.00689832	Proteobacteria	Alphaproteobacteria	Sphingomonadales	Sphingomonadaceae	unclassified
R. maritimus	Polygonaceae	Caryophyllales	Otu00890	1.8444	0.00942194	positive	0.00271962	0.00409748	0.0281336	0.0129256	Proteobacteria	Gammaproteobacteria	unclassified	unclassified	unclassified
R. maritimus	Polygonaceae	Caryophyllales	Otu00322	1.71179	0.00551949	positive	0.0150479	0.00891471	0.0813671	0.0351179	Proteobacteria	Alphaproteobacteria	Rhizobiales	unclassified	unclassified
R. maritimus	Polygonaceae	Caryophyllales	Otu00210	1.5176	0.00904045	positive	0.0121133	0.00903908	0.0594538	0.0108786	Proteobacteria	Alphaproteobacteria	Rhodospirillales	Rhodospirillaceae	Dongia
R. maritimus	Polygonaceae	Caryophyllales	Otu00276	-1.50188	0.00218288	negative	0.0812203	0.0219105	0.039044	0.00966207	Proteobacteria	Alphaproteobacteria	Rhizobiales	Phyllobacteriaceae	unclassified
R. maritimus	Polygonaceae	Caryophyllales	Otu04662	-1.86356	0.00970335	negative	0.00807728	0.00557973	0	0	Bacteroidetes	Sphingobacteriia	Sphingobacteriales	Chitinophagaceae	Ferruginibacter
R. maritimus	Polygonaceae	Caryophyllales	Otu02902	-1.8802	0.00956224	negative	0.00991401	0.00566642	0.000742143	0.00165948	Proteobacteria	Alphaproteobacteria	Sphingomonadales	Sphingomonadaceae	unclassified
R. maritimus	Polygonaceae	Caryophyllales	Otu02356	-1.88173	0.00785359	negative	0.00824422	0.00246334	0	0	Proteobacteria	Betaproteobacteria	Rhodocyclales	Rhodocyclaceae	Thauera
R. maritimus	Polygonaceae	Caryophyllales	Otu01605	-1.88218	0.00563255	negative	0.0223234	0.00678186	0.0055117	0.00758458	Chloroflexi	Anaerolineae	Anaerolineales	Anaerolineaceae	unclassified
R. maritimus	Polygonaceae	Caryophyllales	Otu04291	-1.91088	0.00796654	negative	0.0105493	0.00654256	0.000847709	0.00189554	Proteobacteria	Gammaproteobacteria	Xanthomonadales	Xanthomonadaceae	unclassified
R. maritimus	Polygonaceae	Caryophyllales	Otu04121	-1.9403	0.00669776	negative	0.00836981	0.00306671	0	0	Proteobacteria	Alphaproteobacteria	Rhizobiales	unclassified	unclassified
R. maritimus	Polygonaceae	Caryophyllales	Otu03115	-1.95635	0.00683491	negative	0.0132954	0.0101668	0.00160672	0.00220568	Acidobacteria	Acidobacteria_Gp3	Gp3	unclassified	unclassified
R. maritimus	Polygonaceae	Caryophyllales	Otu03848	-2.06605	0.00768588	negative	0.00980792	0.0079177	0	0	Actinobacteria	Actinobacteria	unclassified	unclassified	unclassified
R. maritimus	Polygonaceae	Caryophyllales	Otu02219	-2.09667	0.00632983	negative	0.0176028	0.0129727	0.00251659	0.00229842	Actinobacteria	Actinobacteria	unclassified	unclassified	unclassified
R. maritimus	Polygonaceae	Caryophyllales	Otu02757	-2.09762	0.00588373	negative	0.010414	0.0082103	0	0	Proteobacteria	Alphaproteobacteria	Rhizobiales	unclassified	unclassified
R. maritimus	Polygonaceae	Caryophyllales	Otu03463	-2.11384	0.00339571	negative	0.0123217	0.00519601	0.00081586	0.00182432	Bacteroidetes	unclassified	unclassified	unclassified	unclassified
R. maritimus	Polygonaceae	Caryophyllales	Otu04363	-2.17094	0.00640884	negative	0.0105952	0.0103292	0	0	Bacteroidetes	Cytophagia	Cytophagales	Cytophagaceae	Adhaeribacter
R. maritimus	Polygonaceae	Caryophyllales	Otu01187	-2.17607	0.0028403	negative	0.0359795	0.0183751	0.00784901	0.00958569	Proteobacteria	Alphaproteobacteria	Rhizobiales	Bradyrhizobiaceae	unclassified
R. maritimus	Polygonaceae	Caryophyllales	Otu04561	-2.21823	0.00792182	negative	0.0115083	0.0114639	0	0	Proteobacteria	Betaproteobacteria	Rhodocyclales	Rhodocyclaceae	unclassified
R. maritimus	Polygonaceae	Caryophyllales	Otu00717	-2.23618	0.00970335	negative	0.0565011	0.0439405	0.0141609	0.0191343	Proteobacteria	Alphaproteobacteria	Rhizobiales	unclassified	unclassified
R. maritimus	Polygonaceae	Caryophyllales	Otu02580	-2.23854	0.00239338	negative	0.0163223	0.00898368	0.00151803	0.00339441	Proteobacteria	Alphaproteobacteria	Rhizobiales	unclassified	unclassified
R. maritimus	Polygonaceae	Caryophyllales	Otu03452	-2.25272	0.0090837	negative	0.0148683	0.0161074	0.000847709	0.00189554	Proteobacteria	Betaproteobacteria	Burkholderiales	Oxalobacteraceae	unclassified
R. maritimus	Polygonaceae	Caryophyllales	Otu01723	-2.25574	0.00137372	negative	0.0214265	0.00911315	0.00330214	0.00551292	Proteobacteria	Alphaproteobacteria	Rhizobiales	Phyllobacteriaceae	unclassified
R. maritimus	Polygonaceae	Caryophyllales	Otu01918	-2.27206	0.00237489	negative	0.0193709	0.0142524	0.00254844	0.00379406	Proteobacteria	Alphaproteobacteria	Rhodospirillales	Rhodospirillaceae	unclassified
R. maritimus	Polygonaceae	Caryophyllales	Otu04601	-2.40337	0.00831142	negative	0.0133573	0.0159317	0	0	Bacteroidetes	Flavobacteriia	Flavobacteriales	Flavobacteriaceae	Flavobacterium
R. maritimus	Polygonaceae	Caryophyllales	Otu02039	-2.65877	0.00215287	negative	0.0280016	0.0261686	0.00244819	0.00376053	Chloroflexi	Anaerolineae	Anaerolineales	Anaerolineaceae	Longilinea
R. maritimus	Polygonaceae	Caryophyllales	Otu00964	-3.19714	8.38201e-07	negative	0.044476	0.00916158	0.00337493	0.00555453	Proteobacteria	Alphaproteobacteria	Caulobacterales	Caulobacteraceae	Brevundimonas
R. maritimus	Polygonaceae	Caryophyllales	Otu03012	-3.46787	0.00255334	negative	0.0292966	0.0582671	0	0	Planctomycetes	Phycisphaerae	Phycisphaerales	Phycisphaeraceae	Phycisphaera
R. obtusifolius	Polygonaceae	Caryophyllales	Otu02861	2.36846	0.0039726	positive	0	0	0.0292351	0.0177654	unclassified	unclassified	unclassified	unclassified	unclassified
R. obtusifolius	Polygonaceae	Caryophyllales	Otu00349	-1.50934	0.00467168	negative	0.072878	0.0267231	0.0403235	0.0187293	Proteobacteria	Alphaproteobacteria	Rhizobiales	unclassified	unclassified
R. obtusifolius	Polygonaceae	Caryophyllales	Otu02728	-1.98898	0.00568222	negative	0.0071745	0.00597308	0.00066778	0.0014932	Planctomycetes	Phycisphaerae	Phycisphaerales	Phycisphaeraceae	Phycisphaera
R. obtusifolius	Polygonaceae	Caryophyllales	Otu02729	-2.09267	0.00676217	negative	0.00801261	0.00890054	0.000786565	0.00175881	Proteobacteria	Alphaproteobacteria	unclassified	unclassified	unclassified
R. obtusifolius	Polygonaceae	Caryophyllales	Otu05373	-2.10092	0.00425666	negative	0.0107445	0.00730281	0.00218793	0.00344176	Actinobacteria	Actinobacteria	unclassified	unclassified	unclassified
R. obtusifolius	Polygonaceae	Caryophyllales	Otu00913	-2.11448	0.00803425	negative	0.0195687	0.0145692	0.00450935	0.00842822	Proteobacteria	Alphaproteobacteria	Rhizobiales	unclassified	unclassified
R. obtusifolius	Polygonaceae	Caryophyllales	Otu02707	-2.1364	0.00926612	negative	0.00926747	0.0148002	0.00066778	0.0014932	Proteobacteria	Deltaproteobacteria	Myxococcales	unclassified	unclassified
R. obtusifolius	Polygonaceae	Caryophyllales	Otu03230	-2.16879	0.00305238	negative	0.00821647	0.00667233	0.00066778	0.0014932	Proteobacteria	Alphaproteobacteria	Sphingomonadales	Sphingomonadaceae	Sphingobium
R. obtusifolius	Polygonaceae	Caryophyllales	Otu02390	-2.1839	0.00404987	negative	0.0107295	0.0102417	0.00140136	0.00194277	Actinobacteria	Actinobacteria	Actinomycetales	unclassified	unclassified
R. obtusifolius	Polygonaceae	Caryophyllales	Otu02430	-2.18744	0.00308029	negative	0.00894568	0.00711421	0.000614798	0.00137473	Bacteroidetes	Bacteroidetes_incertae_sedis	Ohtaekwangia	unclassified	unclassified
R. obtusifolius	Polygonaceae	Caryophyllales	Otu03624	-2.22273	0.00319338	negative	0.00699472	0.00662367	0	0	Planctomycetes	Planctomycetia	Planctomycetales	Planctomycetaceae	unclassified
R. obtusifolius	Polygonaceae	Caryophyllales	Otu05971	-2.26761	0.00965732	negative	0.00888878	0.0159315	0.000646204	0.00144496	Verrucomicrobia	Opitutae	Opitutales	Opitutaceae	Opitutus
R. obtusifolius	Polygonaceae	Caryophyllales	Otu01424	-2.3117	0.000838308	negative	0.0178558	0.0069999	0.00358929	0.00530535	Proteobacteria	Alphaproteobacteria	unclassified	unclassified	unclassified
R. obtusifolius	Polygonaceae	Caryophyllales	Otu04554	-2.3121	0.00347478	negative	0.00718981	0.00903147	0	0	Bacteroidetes	Sphingobacteriia	Sphingobacteriales	Chitinophagaceae	unclassified
R. obtusifolius	Polygonaceae	Caryophyllales	Otu05205	-2.32193	0.00229757	negative	0.00846595	0.0079373	0	0	Bacteroidetes	Flavobacteriia	Flavobacteriales	Flavobacteriaceae	Flavobacterium
R. obtusifolius	Polygonaceae	Caryophyllales	Otu03580	-2.34601	0.00684318	negative	0.0068693	0.010597	0	0	Proteobacteria	Betaproteobacteria	Burkholderiales	unclassified	unclassified
R. obtusifolius	Polygonaceae	Caryophyllales	Otu03678	-2.35995	0.00525465	negative	0.00928872	0.0120176	0.00066778	0.0014932	Proteobacteria	Gammaproteobacteria	Xanthomonadales	Xanthomonadaceae	Panacagrimonas
R. obtusifolius	Polygonaceae	Caryophyllales	Otu02750	-2.39738	0.000820816	negative	0.00858362	0.0055492	0	0	Actinobacteria	Actinobacteria	Actinomycetales	Nocardiaceae	Gordonia
R. obtusifolius	Polygonaceae	Caryophyllales	Otu04938	-2.41413	0.00217639	negative	0.00830633	0.00805106	0	0	Bacteroidetes	Flavobacteriia	Flavobacteriales	Flavobacteriaceae	Flavobacterium
R. obtusifolius	Polygonaceae	Caryophyllales	Otu04434	-2.42942	0.00336584	negative	0.00924437	0.0131671	0	0	Proteobacteria	Betaproteobacteria	Burkholderiales	Alcaligenaceae	Pigmentiphaga
R. obtusifolius	Polygonaceae	Caryophyllales	Otu02799	-2.49951	0.00448474	negative	0.00936403	0.0148818	0	0	Proteobacteria	Gammaproteobacteria	Xanthomonadales	Xanthomonadaceae	Dokdonella
R. obtusifolius	Polygonaceae	Caryophyllales	Otu06044	-2.5178	0.00637406	negative	0.0114665	0.0212172	0	0	Actinobacteria	Actinobacteria	Actinomycetales	unclassified	unclassified
R. obtusifolius	Polygonaceae	Caryophyllales	Otu06643	-2.58509	0.00939925	negative	0.00958641	0.0214359	0	0	Bacteroidetes	Flavobacteriia	Flavobacteriales	Flavobacteriaceae	Flavobacterium
R. obtusifolius	Polygonaceae	Caryophyllales	Otu07579	-2.62958	0.00146732	negative	0.0119014	0.0147138	0	0	Proteobacteria	Alphaproteobacteria	Rhizobiales	Hyphomicrobiaceae	Devosia
R. obtusifolius	Polygonaceae	Caryophyllales	Otu04259	-2.72118	0.005765	negative	0.010891	0.0226603	0	0	Bacteroidetes	Flavobacteriia	Flavobacteriales	Flavobacteriaceae	Flavobacterium
R. obtusifolius	Polygonaceae	Caryophyllales	Otu00327	-2.78564	9.10527e-06	negative	0.105004	0.060711	0.0226373	0.00640878	Proteobacteria	Alphaproteobacteria	Rhizobiales	Phyllobacteriaceae	unclassified
R. obtusifolius	Polygonaceae	Caryophyllales	Otu03783	-2.80064	0.000246243	negative	0.0124594	0.0103716	0	0	Proteobacteria	Betaproteobacteria	unclassified	unclassified	unclassified
R. obtusifolius	Polygonaceae	Caryophyllales	Otu03799	-2.95134	0.000812453	negative	0.0131219	0.0169461	0	0	Bacteroidetes	Sphingobacteriia	Sphingobacteriales	Sphingobacteriaceae	Pedobacter
R. obtusifolius	Polygonaceae	Caryophyllales	Otu06063	-3.18309	0.00360132	negative	0.022061	0.0493299	0	0	Proteobacteria	Alphaproteobacteria	Rhizobiales	Hyphomicrobiaceae	Devosia
R. obtusifolius	Polygonaceae	Caryophyllales	Otu07650	-3.19262	0.00375934	negative	0.0164339	0.0367472	0	0	Bacteroidetes	Flavobacteriia	Flavobacteriales	Flavobacteriaceae	Flavobacterium
R. obtusifolius	Polygonaceae	Caryophyllales	Otu03872	-3.48499	0.000692222	negative	0.0214788	0.0384881	0	0	Bacteroidetes	Sphingobacteriia	Sphingobacteriales	Chitinophagaceae	Parasegetibacter
R. obtusifolius	Polygonaceae	Caryophyllales	Otu04292	-3.9356	0.000810793	negative	0.0299341	0.0618681	0	0	Bacteroidetes	Flavobacteriia	Flavobacteriales	Flavobacteriaceae	Flavobacterium
S. alba	Caryophyllaceae	Caryophyllales	Otu02922	4.91687	0.000668559	positive	0	0	0.100248	0.222394	Cyanobacteria/Chloroplast	Cyanobacteria	Family_I	GpI	unclassified
S. alba	Caryophyllaceae	Caryophyllales	Otu03191	4.90006	4.51918e-10	positive	0	0	0.101111	0.0684462	unclassified	unclassified	unclassified	unclassified	unclassified
S. alba	Caryophyllaceae	Caryophyllales	Otu03151	4.81299	2.81955e-05	positive	0	0	0.0980944	0.122021	Cyanobacteria/Chloroplast	Cyanobacteria	Family_IV	GpIV	unclassified
S. alba	Caryophyllaceae	Caryophyllales	Otu02965	4.74074	0.000187417	positive	0	0	0.100711	0.147587	unclassified	unclassified	unclassified	unclassified	unclassified
S. alba	Caryophyllaceae	Caryophyllales	Otu04444	4.2636	2.96206e-09	positive	0	0	0.0655628	0.0317449	unclassified	unclassified	unclassified	unclassified	unclassified
S. alba	Caryophyllaceae	Caryophyllales	Otu02703	3.84871	2.49022e-05	positive	0	0	0.0491783	0.0447841	unclassified	unclassified	unclassified	unclassified	unclassified
S. alba	Caryophyllaceae	Caryophyllales	Otu02621	3.7153	0.00168689	positive	0	0	0.0432014	0.0757074	Proteobacteria	Alphaproteobacteria	Rhodobacterales	Rhodobacteraceae	Gemmobacter
S. alba	Caryophyllaceae	Caryophyllales	Otu05317	3.65509	0.00511393	positive	0	0	0.0320101	0.0715767	Proteobacteria	Alphaproteobacteria	unclassified	unclassified	unclassified
S. alba	Caryophyllaceae	Caryophyllales	Otu03992	3.55647	0.0015145	positive	0	0	0.0424572	0.0622336	Parcubacteria	unclassified	unclassified	unclassified	unclassified
S. alba	Caryophyllaceae	Caryophyllales	Otu04296	3.40979	0.00249241	positive	0	0	0.0355257	0.0608339	Actinobacteria	unclassified	unclassified	unclassified	unclassified
S. alba	Caryophyllaceae	Caryophyllales	Otu03593	3.36298	0.00394371	positive	0	0	0.0265396	0.0523153	Parcubacteria	unclassified	unclassified	unclassified	unclassified
S. alba	Caryophyllaceae	Caryophyllales	Otu03441	3.34209	0.00182689	positive	0	0	0.0335329	0.0546966	Proteobacteria	Alphaproteobacteria	Rhodospirillales	Acetobacteraceae	Roseomonas
S. alba	Caryophyllaceae	Caryophyllales	Otu03252	3.22598	0.00616528	positive	0	0	0.0316513	0.0659761	unclassified	unclassified	unclassified	unclassified	unclassified
S. alba	Caryophyllaceae	Caryophyllales	Otu04450	3.07159	0.00146072	positive	0	0	0.0285793	0.0314215	Acidobacteria	Acidobacteria_Gp4	Gp4	unclassified	unclassified
S. alba	Caryophyllaceae	Caryophyllales	Otu04683	3.05372	0.00088357	positive	0	0	0.0282992	0.033882	Bacteroidetes	unclassified	unclassified	unclassified	unclassified
S. alba	Caryophyllaceae	Caryophyllales	Otu01323	2.99977	0.0070263	positive	0.00580637	0.00175511	0.0899715	0.1728	Proteobacteria	Alphaproteobacteria	Caulobacterales	Caulobacteraceae	Brevundimonas
S. alba	Caryophyllaceae	Caryophyllales	Otu03097	2.96693	0.00517248	positive	0	0	0.026081	0.0466425	unclassified	unclassified	unclassified	unclassified	unclassified
S. alba	Caryophyllaceae	Caryophyllales	Otu03698	2.95902	0.00632094	positive	0	0	0.0231659	0.0358489	Chloroflexi	Anaerolineae	Anaerolineales	Anaerolineaceae	unclassified
S. alba	Caryophyllaceae	Caryophyllales	Otu05271	2.91917	0.00301645	positive	0	0	0.0239213	0.0277786	Proteobacteria	Alphaproteobacteria	Rhizobiales	unclassified	unclassified
S. alba	Caryophyllaceae	Caryophyllales	Otu04618	2.89254	0.0017467	positive	0	0	0.022207	0.0217235	Bacteroidetes	Sphingobacteriia	Sphingobacteriales	Chitinophagaceae	Terrimonas
S. alba	Caryophyllaceae	Caryophyllales	Otu03128	2.83786	0.00307208	positive	0	0	0.0196774	0.0204275	unclassified	unclassified	unclassified	unclassified	unclassified
S. alba	Caryophyllaceae	Caryophyllales	Otu03016	2.81043	0.00328692	positive	0	0	0.0217296	0.0281596	Bacteroidetes	Bacteroidetes_incertae_sedis	Ohtaekwangia	unclassified	unclassified
S. alba	Caryophyllaceae	Caryophyllales	Otu04240	2.74421	0.00275819	positive	0	0	0.0188688	0.0200446	unclassified	unclassified	unclassified	unclassified	unclassified
S. alba	Caryophyllaceae	Caryophyllales	Otu05284	2.71355	0.00885081	positive	0	0	0.0200673	0.0275401	Parcubacteria	unclassified	unclassified	unclassified	unclassified
S. alba	Caryophyllaceae	Caryophyllales	Otu04331	2.69452	0.00737913	positive	0	0	0.0168338	0.0221706	Bacteroidetes	unclassified	unclassified	unclassified	unclassified
S. alba	Caryophyllaceae	Caryophyllales	Otu05121	2.64211	0.0052908	positive	0	0	0.0175223	0.0202278	Bacteroidetes	unclassified	unclassified	unclassified	unclassified
S. alba	Caryophyllaceae	Caryophyllales	Otu02874	2.61123	0.00918167	positive	0	0	0.0202385	0.0280835	unclassified	unclassified	unclassified	unclassified	unclassified
S. alba	Caryophyllaceae	Caryophyllales	Otu01817	2.6017	0.0041472	positive	0.000383693	0.000857964	0.0222901	0.0273027	Proteobacteria	Alphaproteobacteria	unclassified	unclassified	unclassified
S. alba	Caryophyllaceae	Caryophyllales	Otu03210	2.59637	0.000786619	positive	0	0	0.018505	0.0132978	Proteobacteria	Alphaproteobacteria	unclassified	unclassified	unclassified
S. alba	Caryophyllaceae	Caryophyllales	Otu04501	2.56351	0.0070263	positive	0	0	0.0191213	0.0270075	Bacteroidetes	unclassified	unclassified	unclassified	unclassified
S. alba	Caryophyllaceae	Caryophyllales	Otu02169	2.51585	0.000999279	positive	0	0	0.0164982	0.00783499	Planctomycetes	Planctomycetia	Planctomycetales	Planctomycetaceae	Planctomyces
S. alba	Caryophyllaceae	Caryophyllales	Otu04563	2.50624	0.00386355	positive	0	0	0.0155812	0.0121019	Bacteroidetes	Sphingobacteriia	Sphingobacteriales	Chitinophagaceae	unclassified
S. alba	Caryophyllaceae	Caryophyllales	Otu02685	2.49982	0.00458238	positive	0	0	0.0157405	0.0165122	unclassified	unclassified	unclassified	unclassified	unclassified
S. alba	Caryophyllaceae	Caryophyllales	Otu02675	2.47821	0.00102274	positive	0	0	0.0166266	0.00844407	Proteobacteria	Alphaproteobacteria	unclassified	unclassified	unclassified
S. alba	Caryophyllaceae	Caryophyllales	Otu01206	2.47385	0.0015145	positive	0	0	0.0164756	0.0102453	Proteobacteria	Gammaproteobacteria	unclassified	unclassified	unclassified
S. alba	Caryophyllaceae	Caryophyllales	Otu00907	2.46276	0.00493888	positive	0.00277017	0.00395686	0.0372796	0.0388068	Actinobacteria	Actinobacteria	Actinomycetales	Streptomycetaceae	Streptomyces
S. alba	Caryophyllaceae	Caryophyllales	Otu03538	2.45119	0.00589176	positive	0	0	0.0163184	0.0193395	Planctomycetes	Phycisphaerae	Phycisphaerales	Phycisphaeraceae	Phycisphaera
S. alba	Caryophyllaceae	Caryophyllales	Otu02659	2.40048	0.00189216	positive	0	0	0.0160255	0.0103259	Proteobacteria	unclassified	unclassified	unclassified	unclassified
S. alba	Caryophyllaceae	Caryophyllales	Otu02875	2.38836	0.00150173	positive	0.00167668	0.00155946	0.0258107	0.0177574	Proteobacteria	Alphaproteobacteria	Rhizobiales	unclassified	unclassified
S. alba	Caryophyllaceae	Caryophyllales	Otu02719	2.37504	0.0050169	positive	0	0	0.0145254	0.0145956	unclassified	unclassified	unclassified	unclassified	unclassified
S. alba	Caryophyllaceae	Caryophyllales	Otu03383	2.3518	0.00142536	positive	0	0	0.0150697	0.00944472	Proteobacteria	Deltaproteobacteria	unclassified	unclassified	unclassified
S. alba	Caryophyllaceae	Caryophyllales	Otu03841	2.3236	0.00728196	positive	0	0	0.0139874	0.0148161	Parcubacteria	unclassified	unclassified	unclassified	unclassified
S. alba	Caryophyllaceae	Caryophyllales	Otu03686	2.28342	0.00344659	positive	0	0	0.0140971	0.00991825	Planctomycetes	Planctomycetia	Planctomycetales	Planctomycetaceae	Gemmata
S. alba	Caryophyllaceae	Caryophyllales	Otu02812	2.27006	0.00352848	positive	0	0	0.0132232	0.00845324	Verrucomicrobia	Opitutae	Opitutales	Opitutaceae	Opitutus
S. alba	Caryophyllaceae	Caryophyllales	Otu03401	2.25869	0.00534194	positive	0	0	0.0143207	0.013759	unclassified	unclassified	unclassified	unclassified	unclassified
S. alba	Caryophyllaceae	Caryophyllales	Otu03723	2.24153	0.00695648	positive	0	0	0.0124966	0.0106566	Verrucomicrobia	Subdivision3	unclassified	unclassified	unclassified
S. alba	Caryophyllaceae	Caryophyllales	Otu03411	2.24014	0.0071492	positive	0	0	0.0142709	0.0140926	Bacteroidetes	Sphingobacteriia	Sphingobacteriales	Saprospiraceae	Haliscomenobacter
S. alba	Caryophyllaceae	Caryophyllales	Otu03994	2.23072	0.00621127	positive	0	0	0.0137558	0.0137586	unclassified	unclassified	unclassified	unclassified	unclassified
S. alba	Caryophyllaceae	Caryophyllales	Otu03670	2.21754	0.00235835	positive	0	0	0.0131353	0.00622731	Verrucomicrobia	Subdivision3	unclassified	unclassified	unclassified
S. alba	Caryophyllaceae	Caryophyllales	Otu02856	2.21274	0.00849053	positive	0	0	0.0121282	0.0106107	Acidobacteria	Acidobacteria_Gp16	Gp16	unclassified	unclassified
S. alba	Caryophyllaceae	Caryophyllales	Otu02914	2.18515	0.00948346	positive	0	0	0.0120701	0.0112121	Bacteroidetes	Sphingobacteriia	Sphingobacteriales	Chitinophagaceae	unclassified
S. alba	Caryophyllaceae	Caryophyllales	Otu02512	2.17115	0.00260461	positive	0.00103799	0.00143167	0.0184756	0.0082506	Parcubacteria	unclassified	unclassified	unclassified	unclassified
S. alba	Caryophyllaceae	Caryophyllales	Otu02970	2.16606	0.00609846	positive	0	0	0.0128658	0.0101894	Proteobacteria	Alphaproteobacteria	unclassified	unclassified	unclassified
S. alba	Caryophyllaceae	Caryophyllales	Otu03050	2.15903	0.00692672	positive	0	0	0.0130559	0.0123128	unclassified	unclassified	unclassified	unclassified	unclassified
S. alba	Caryophyllaceae	Caryophyllales	Otu02559	2.15053	0.00958734	positive	0	0	0.0130097	0.0126334	Proteobacteria	Alphaproteobacteria	Sphingomonadales	Sphingomonadaceae	Sphingomonas
S. alba	Caryophyllaceae	Caryophyllales	Otu04418	2.13736	0.0084195	positive	0	0	0.0127164	0.0126581	Planctomycetes	Planctomycetia	Planctomycetales	Planctomycetaceae	unclassified
S. alba	Caryophyllaceae	Caryophyllales	Otu03500	2.12646	0.00767278	positive	0	0	0.0123463	0.00906394	candidate_division_WPS-2	unclassified	unclassified	unclassified	unclassified
S. alba	Caryophyllaceae	Caryophyllales	Otu02217	2.12505	0.00203227	positive	0.0004704	0.00105185	0.015139	0.00398681	Actinobacteria	Actinobacteria	unclassified	unclassified	unclassified
S. alba	Caryophyllaceae	Caryophyllales	Otu04072	2.08159	0.00870594	positive	0	0	0.0120118	0.00996597	Proteobacteria	Deltaproteobacteria	Myxococcales	unclassified	unclassified
S. alba	Caryophyllaceae	Caryophyllales	Otu03975	2.07833	0.00784542	positive	0	0	0.0114286	0.00660211	Planctomycetes	Planctomycetia	Planctomycetales	Planctomycetaceae	unclassified
S. alba	Caryophyllaceae	Caryophyllales	Otu04068	2.03936	0.00366007	positive	0	0	0.0111934	0.00242731	unclassified	unclassified	unclassified	unclassified	unclassified
S. alba	Caryophyllaceae	Caryophyllales	Otu03257	2.0093	0.00979648	positive	0	0	0.0114762	0.0104094	Spirochaetes	Spirochaetia	Spirochaetales	Leptospiraceae	Leptonema
S. alba	Caryophyllaceae	Caryophyllales	Otu02975	2.00021	0.00686249	positive	0.000638692	0.00142816	0.0136199	0.00943982	unclassified	unclassified	unclassified	unclassified	unclassified
S. alba	Caryophyllaceae	Caryophyllales	Otu03044	1.99831	0.00765533	positive	0	0	0.010851	0.00525885	unclassified	unclassified	unclassified	unclassified	unclassified
S. alba	Caryophyllaceae	Caryophyllales	Otu02434	1.9849	0.00675193	positive	0	0	0.0108558	0.00557329	Proteobacteria	Alphaproteobacteria	unclassified	unclassified	unclassified
S. alba	Caryophyllaceae	Caryophyllales	Otu03458	1.97886	0.00909644	positive	0.000951278	0.00134254	0.0151986	0.0104398	Armatimonadetes	Armatimonadetes_gp5	unclassified	unclassified	unclassified
S. alba	Caryophyllaceae	Caryophyllales	Otu03781	1.96882	0.00637807	positive	0	0	0.0106813	0.00545356	Proteobacteria	Alphaproteobacteria	unclassified	unclassified	unclassified
S. alba	Caryophyllaceae	Caryophyllales	Otu03244	1.92257	0.00863605	positive	0	0	0.00998073	0.00420685	unclassified	unclassified	unclassified	unclassified	unclassified
S. alba	Caryophyllaceae	Caryophyllales	Otu04109	1.91717	0.00820528	positive	0	0	0.0100909	0.00440937	Planctomycetes	Planctomycetia	Planctomycetales	Planctomycetaceae	Planctomyces
S. alba	Caryophyllaceae	Caryophyllales	Otu01405	1.91311	0.00665376	positive	0	0	0.00994839	0.0024338	unclassified	unclassified	unclassified	unclassified	unclassified
S. alba	Caryophyllaceae	Caryophyllales	Otu00717	1.77368	0.0099913	positive	0.00465336	0.00424763	0.0324846	0.0281053	Proteobacteria	Alphaproteobacteria	Rhizobiales	unclassified	unclassified
S. alba	Caryophyllaceae	Caryophyllales	Otu00750	-1.60481	0.00463577	negative	0.0342356	0.00913691	0.0122971	0.00515698	Chloroflexi	Caldilineae	Caldilineales	Caldilineaceae	unclassified
S. alba	Caryophyllaceae	Caryophyllales	Otu00473	-1.80801	0.000876527	negative	0.0855846	0.054715	0.0297793	0.0128647	Bacteroidetes	Bacteroidetes_incertae_sedis	Ohtaekwangia	unclassified	unclassified
S. alba	Caryophyllaceae	Caryophyllales	Otu02810	-1.81753	0.00736886	negative	0.0143729	0.00636536	0.00304162	0.00203469	Proteobacteria	Gammaproteobacteria	unclassified	unclassified	unclassified
S. alba	Caryophyllaceae	Caryophyllales	Otu02301	-1.82478	0.0084195	negative	0.0288407	0.0199635	0.00787168	0.00863623	Bacteroidetes	unclassified	unclassified	unclassified	unclassified
S. alba	Caryophyllaceae	Caryophyllales	Otu00890	-1.86502	0.00178776	negative	0.0499133	0.0254944	0.0151044	0.00933602	Proteobacteria	Gammaproteobacteria	unclassified	unclassified	unclassified
S. alba	Caryophyllaceae	Caryophyllales	Otu05349	-1.89518	0.00949365	negative	0.00686423	0.00433097	0	0	Bacteroidetes	Sphingobacteriia	Sphingobacteriales	Cyclobacteriaceae	unclassified
S. alba	Caryophyllaceae	Caryophyllales	Otu04709	-2.02038	0.00618355	negative	0.00793481	0.005143	0	0	unclassified	unclassified	unclassified	unclassified	unclassified
S. alba	Caryophyllaceae	Caryophyllales	Otu03856	-2.04814	0.00719473	negative	0.00851988	0.00664954	0	0	Proteobacteria	Deltaproteobacteria	unclassified	unclassified	unclassified
S. alba	Caryophyllaceae	Caryophyllales	Otu05729	-2.09658	0.00784122	negative	0.00880291	0.00561829	0	0	Bacteroidetes	Sphingobacteriia	Sphingobacteriales	unclassified	unclassified
S. alba	Caryophyllaceae	Caryophyllales	Otu03808	-2.1341	0.00579907	negative	0.00865084	0.00652032	0	0	Proteobacteria	Alphaproteobacteria	Caulobacterales	Caulobacteraceae	Phenylobacterium
S. alba	Caryophyllaceae	Caryophyllales	Otu06910	-2.14217	0.00623844	negative	0.00919392	0.00657946	0	0	Proteobacteria	unclassified	unclassified	unclassified	unclassified
S. alba	Caryophyllaceae	Caryophyllales	Otu04290	-2.16405	0.00245019	negative	0.00904506	0.00240363	0	0	Hydrogenedentes	Candidatus_Hydrogenedens	unclassified	unclassified	unclassified
S. alba	Caryophyllaceae	Caryophyllales	Otu04680	-2.21238	0.00493469	negative	0.0113476	0.00834334	0.000633653	0.00141689	unclassified	unclassified	unclassified	unclassified	unclassified
S. alba	Caryophyllaceae	Caryophyllales	Otu02445	-2.23847	0.0047611	negative	0.012094	0.00897367	0.00067944	0.00151927	unclassified	unclassified	unclassified	unclassified	unclassified
S. alba	Caryophyllaceae	Caryophyllales	Otu06868	-2.47186	0.00501337	negative	0.011492	0.0116042	0	0	Proteobacteria	Gammaproteobacteria	Legionellales	Legionellaceae	Legionella
S. alba	Caryophyllaceae	Caryophyllales	Otu03033	-2.50385	0.000776982	negative	0.0117625	0.00540308	0	0	Proteobacteria	Betaproteobacteria	unclassified	unclassified	unclassified
S. alba	Caryophyllaceae	Caryophyllales	Otu04304	-2.53891	0.000913879	negative	0.0123817	0.00681126	0	0	Bacteroidetes	Sphingobacteriia	Sphingobacteriales	Chitinophagaceae	Ferruginibacter
S. alba	Caryophyllaceae	Caryophyllales	Otu05095	-2.6804	0.00152513	negative	0.0133	0.0120764	0	0	Bacteroidetes	Sphingobacteriia	Sphingobacteriales	Sphingobacteriaceae	unclassified
S. alba	Caryophyllaceae	Caryophyllales	Otu00618	-3.46266	0.000842196	negative	0.109825	0.188134	0.00905423	0.0110203	Bacteroidetes	Bacteroidetes_incertae_sedis	Ohtaekwangia	unclassified	unclassified
S. alba	Caryophyllaceae	Caryophyllales	Otu02472	-5.42145	0.00017243	negative	0.0949441	0.204672	0	0	Bacteroidetes	Flavobacteriia	Flavobacteriales	Flavobacteriaceae	Moheibacter
S. vulgaris	Caryophyllaceae	Caryophyllales	Otu01225	7.11546	4.70259e-13	positive	0	0	0.488845	0.475327	unclassified	unclassified	unclassified	unclassified	unclassified
S. vulgaris	Caryophyllaceae	Caryophyllales	Otu02444	4.47201	0.000260911	positive	0	0	0.0802096	0.160405	Bacteroidetes	Flavobacteriia	Flavobacteriales	Flavobacteriaceae	Flavobacterium
S. vulgaris	Caryophyllaceae	Caryophyllales	Otu02521	3.95855	0.0017616	positive	0	0	0.051255	0.112729	Acidobacteria	Acidobacteria_Gp7	Gp7	unclassified	unclassified
S. vulgaris	Caryophyllaceae	Caryophyllales	Otu04547	3.82293	0.00141983	positive	0	0	0.0498499	0.101893	Proteobacteria	unclassified	unclassified	unclassified	unclassified
S. vulgaris	Caryophyllaceae	Caryophyllales	Otu03140	3.4979	0.00473395	positive	0	0	0.0392447	0.0877538	Bacteroidetes	Flavobacteriia	Flavobacteriales	Flavobacteriaceae	Flavobacterium
S. vulgaris	Caryophyllaceae	Caryophyllales	Otu04841	3.40936	0.00555193	positive	0	0	0.0366713	0.0819995	Proteobacteria	Gammaproteobacteria	Xanthomonadales	Xanthomonadaceae	Stenotrophomonas
S. vulgaris	Caryophyllaceae	Caryophyllales	Otu03122	3.11377	0.00365198	positive	0	0	0.0270453	0.0483759	Bacteroidetes	unclassified	unclassified	unclassified	unclassified
S. vulgaris	Caryophyllaceae	Caryophyllales	Otu02113	3.09235	1.6772e-05	positive	0.00159201	0.00150567	0.0445312	0.0369419	Proteobacteria	Alphaproteobacteria	Sphingomonadales	Sphingomonadaceae	unclassified
S. vulgaris	Caryophyllaceae	Caryophyllales	Otu03637	3.04977	0.00228323	positive	0	0	0.0262056	0.034789	Proteobacteria	unclassified	unclassified	unclassified	unclassified
S. vulgaris	Caryophyllaceae	Caryophyllales	Otu02826	2.98172	0.000851294	positive	0	0	0.0259914	0.0336329	unclassified	unclassified	unclassified	unclassified	unclassified
S. vulgaris	Caryophyllaceae	Caryophyllales	Otu03188	2.9608	0.00562401	positive	0	0	0.0265754	0.0463966	Proteobacteria	Alphaproteobacteria	unclassified	unclassified	unclassified
S. vulgaris	Caryophyllaceae	Caryophyllales	Otu04544	2.91777	0.00328737	positive	0	0	0.0231051	0.0338557	Proteobacteria	Alphaproteobacteria	unclassified	unclassified	unclassified
S. vulgaris	Caryophyllaceae	Caryophyllales	Otu05350	2.91473	0.00259771	positive	0	0	0.0238412	0.029107	Proteobacteria	Alphaproteobacteria	unclassified	unclassified	unclassified
S. vulgaris	Caryophyllaceae	Caryophyllales	Otu04047	2.86624	0.000415375	positive	0	0	0.022416	0.0175945	Verrucomicrobia	Opitutae	Opitutales	Opitutaceae	Opitutus
S. vulgaris	Caryophyllaceae	Caryophyllales	Otu03838	2.78849	0.00926315	positive	0	0	0.022192	0.043612	unclassified	unclassified	unclassified	unclassified	unclassified
S. vulgaris	Caryophyllaceae	Caryophyllales	Otu05536	2.71267	0.0086116	positive	0	0	0.0206612	0.0362198	unclassified	unclassified	unclassified	unclassified	unclassified
S. vulgaris	Caryophyllaceae	Caryophyllales	Otu04032	2.68105	0.00462935	positive	0	0	0.0199234	0.0284656	Bacteroidetes	Flavobacteriia	Flavobacteriales	unclassified	unclassified
S. vulgaris	Caryophyllaceae	Caryophyllales	Otu01675	2.67924	0.000269567	positive	0.00159201	0.00150567	0.0321122	0.0235418	Spirochaetes	Spirochaetia	Spirochaetales	Leptospiraceae	Leptonema
S. vulgaris	Caryophyllaceae	Caryophyllales	Otu04476	2.62663	0.00501878	positive	0.000617971	0.00138182	0.0228519	0.0282295	Bacteroidetes	Flavobacteriia	Flavobacteriales	Flavobacteriaceae	Chryseobacterium
S. vulgaris	Caryophyllaceae	Caryophyllales	Otu04160	2.48803	0.00268292	positive	0	0	0.016291	0.0147747	Parcubacteria	unclassified	unclassified	unclassified	unclassified
S. vulgaris	Caryophyllaceae	Caryophyllales	Otu02615	2.43038	0.00387588	positive	0	0	0.0156224	0.0149276	Proteobacteria	Alphaproteobacteria	unclassified	unclassified	unclassified
S. vulgaris	Caryophyllaceae	Caryophyllales	Otu03428	2.41341	0.00317928	positive	0	0	0.0156411	0.0134553	Parcubacteria	unclassified	unclassified	unclassified	unclassified
S. vulgaris	Caryophyllaceae	Caryophyllales	Otu01881	2.3881	0.00342345	positive	0.00048592	0.00108655	0.0186866	0.0178721	Proteobacteria	Alphaproteobacteria	Sphingomonadales	Sphingomonadaceae	Sphingomonas
S. vulgaris	Caryophyllaceae	Caryophyllales	Otu02539	2.36728	0.00751374	positive	0	0	0.0152762	0.0164509	Bacteroidetes	Sphingobacteriia	Sphingobacteriales	Chitinophagaceae	unclassified
S. vulgaris	Caryophyllaceae	Caryophyllales	Otu02989	2.35776	0.00638686	positive	0	0	0.0145469	0.0152856	Proteobacteria	Alphaproteobacteria	Caulobacterales	Caulobacteraceae	Brevundimonas
S. vulgaris	Caryophyllaceae	Caryophyllales	Otu02991	2.35337	0.00228323	positive	0	0	0.0151188	0.0113652	Candidatus_Saccharibacteria	unclassified	unclassified	unclassified	unclassified
S. vulgaris	Caryophyllaceae	Caryophyllales	Otu03368	2.3227	0.00158933	positive	0	0	0.0143086	0.00837445	unclassified	unclassified	unclassified	unclassified	unclassified
S. vulgaris	Caryophyllaceae	Caryophyllales	Otu03911	2.31038	0.00724412	positive	0	0	0.01407	0.0146064	Parcubacteria	unclassified	unclassified	unclassified	unclassified
S. vulgaris	Caryophyllaceae	Caryophyllales	Otu03908	2.23888	0.00338395	positive	0	0	0.0137385	0.00968914	Proteobacteria	unclassified	unclassified	unclassified	unclassified
S. vulgaris	Caryophyllaceae	Caryophyllales	Otu03296	2.20428	0.00671208	positive	0	0	0.0126975	0.012858	Parcubacteria	unclassified	unclassified	unclassified	unclassified
S. vulgaris	Caryophyllaceae	Caryophyllales	Otu03015	2.19262	0.00469854	positive	0	0	0.0133426	0.00943097	Parcubacteria	unclassified	unclassified	unclassified	unclassified
S. vulgaris	Caryophyllaceae	Caryophyllales	Otu02454	2.18285	0.00208774	positive	0	0	0.0129619	0.00615663	unclassified	unclassified	unclassified	unclassified	unclassified
S. vulgaris	Caryophyllaceae	Caryophyllales	Otu01870	2.16081	0.00555193	positive	0	0	0.0122202	0.0103376	Proteobacteria	Alphaproteobacteria	Rhodospirillales	Rhodospirillaceae	Skermanella
S. vulgaris	Caryophyllaceae	Caryophyllales	Otu02542	2.14951	0.00539671	positive	0	0	0.0125166	0.00913306	unclassified	unclassified	unclassified	unclassified	unclassified
S. vulgaris	Caryophyllaceae	Caryophyllales	Otu03056	2.12287	0.00357822	positive	0	0	0.0119975	0.00671366	unclassified	unclassified	unclassified	unclassified	unclassified
S. vulgaris	Caryophyllaceae	Caryophyllales	Otu02409	2.12065	0.0048898	positive	0	0	0.0121394	0.00866772	Proteobacteria	Alphaproteobacteria	unclassified	unclassified	unclassified
S. vulgaris	Caryophyllaceae	Caryophyllales	Otu02671	2.11382	0.00307403	positive	0	0	0.0118449	0.00627229	unclassified	unclassified	unclassified	unclassified	unclassified
S. vulgaris	Caryophyllaceae	Caryophyllales	Otu02669	2.11252	0.00370452	positive	0	0	0.0120338	0.00744013	Bacteroidetes	Sphingobacteriia	Sphingobacteriales	Chitinophagaceae	unclassified
S. vulgaris	Caryophyllaceae	Caryophyllales	Otu04614	2.10562	0.0048369	positive	0	0	0.0117897	0.00835234	Proteobacteria	Betaproteobacteria	Rhodocyclales	Rhodocyclaceae	Sulfuritalea
S. vulgaris	Caryophyllaceae	Caryophyllales	Otu03253	2.06132	0.00336326	positive	0	0	0.0113971	0.004998	unclassified	unclassified	unclassified	unclassified	unclassified
S. vulgaris	Caryophyllaceae	Caryophyllales	Otu03325	2.04363	0.00912835	positive	0	0	0.0110683	0.00982432	candidate_division_WPS-2	unclassified	unclassified	unclassified	unclassified
S. vulgaris	Caryophyllaceae	Caryophyllales	Otu05212	2.02464	0.00851125	positive	0	0	0.0111321	0.00824027	Proteobacteria	Alphaproteobacteria	unclassified	unclassified	unclassified
S. vulgaris	Caryophyllaceae	Caryophyllales	Otu03226	1.99149	0.00589348	positive	0	0	0.0105713	0.00637545	Planctomycetes	Planctomycetia	Planctomycetales	Planctomycetaceae	unclassified
S. vulgaris	Caryophyllaceae	Caryophyllales	Otu03858	1.97796	0.00938683	positive	0	0	0.0103817	0.00890329	Verrucomicrobia	Verrucomicrobiae	Verrucomicrobiales	Verrucomicrobiaceae	Prosthecobacter
S. vulgaris	Caryophyllaceae	Caryophyllales	Otu02795	1.95878	0.00717602	positive	0.00048592	0.00108655	0.0131887	0.00809502	Actinobacteria	Actinobacteria	Actinomycetales	Nocardioidaceae	Aeromicrobium
S. vulgaris	Caryophyllaceae	Caryophyllales	Otu03134	1.94602	0.0061069	positive	0	0	0.010506	0.0046787	Proteobacteria	unclassified	unclassified	unclassified	unclassified
S. vulgaris	Caryophyllaceae	Caryophyllales	Otu03258	1.9439	0.00524326	positive	0	0	0.0104672	0.00312809	Gemmatimonadetes	Gemmatimonadetes	Gemmatimonadales	Gemmatimonadaceae	Gemmatimonas
S. vulgaris	Caryophyllaceae	Caryophyllales	Otu02858	1.94133	0.00600699	positive	0.00185391	0.00414547	0.0177161	0.00932156	Armatimonadetes	Armatimonadetes_gp5	unclassified	unclassified	unclassified
S. vulgaris	Caryophyllaceae	Caryophyllales	Otu03360	1.93476	0.00601413	positive	0	0	0.0100432	0.00477989	Proteobacteria	Deltaproteobacteria	Bdellovibrionales	Bdellovibrionaceae	Bdellovibrio
S. vulgaris	Caryophyllaceae	Caryophyllales	Otu02735	1.87554	0.00934216	positive	0	0	0.0095972	0.00476588	unclassified	unclassified	unclassified	unclassified	unclassified
S. vulgaris	Caryophyllaceae	Caryophyllales	Otu09707	1.80008	0.00868966	positive	0	0	0.00888976	0.00191786	Proteobacteria	Deltaproteobacteria	Myxococcales	unclassified	unclassified
S. vulgaris	Caryophyllaceae	Caryophyllales	Otu00823	1.70186	0.00644878	positive	0.008846	0.00863207	0.0416013	0.0133638	Gemmatimonadetes	Gemmatimonadetes	Gemmatimonadales	Gemmatimonadaceae	Gemmatimonas
S. vulgaris	Caryophyllaceae	Caryophyllales	Otu02658	1.68204	0.00909165	positive	0.00167937	0.00268312	0.0141515	0.00117221	Proteobacteria	Alphaproteobacteria	Rhizobiales	unclassified	unclassified
S. vulgaris	Caryophyllaceae	Caryophyllales	Otu05152	-1.94471	0.00865419	negative	0.0112403	0.00779695	0.000561987	0.00125664	Bacteroidetes	Bacteroidetes_incertae_sedis	Ohtaekwangia	unclassified	unclassified
S. vulgaris	Caryophyllaceae	Caryophyllales	Otu04058	-1.95939	0.00818828	negative	0.00939793	0.00715995	0	0	Bacteroidetes	Sphingobacteriia	Sphingobacteriales	Chitinophagaceae	Flavitalea
S. vulgaris	Caryophyllaceae	Caryophyllales	Otu01352	-2.00288	0.00488082	negative	0.0361269	0.0247845	0.00815271	0.00966252	Proteobacteria	Deltaproteobacteria	Myxococcales	Polyangiaceae	unclassified
S. vulgaris	Caryophyllaceae	Caryophyllales	Otu04293	-2.00693	0.00392907	negative	0.00920666	0.00280735	0	0	Bacteroidetes	Sphingobacteriia	Sphingobacteriales	Sphingobacteriaceae	Mucilaginibacter
S. vulgaris	Caryophyllaceae	Caryophyllales	Otu03187	-2.08635	0.00477382	negative	0.00979907	0.00530761	0	0	Actinobacteria	Actinobacteria	Acidimicrobiales	unclassified	unclassified
S. vulgaris	Caryophyllaceae	Caryophyllales	Otu03565	-2.14015	0.00375188	negative	0.0102455	0.00572488	0	0	Bacteroidetes	unclassified	unclassified	unclassified	unclassified
S. vulgaris	Caryophyllaceae	Caryophyllales	Otu02120	-2.16628	0.00874227	negative	0.0171259	0.0171225	0.00126765	0.00175429	Planctomycetes	Phycisphaerae	Phycisphaerales	Phycisphaeraceae	Phycisphaera
S. vulgaris	Caryophyllaceae	Caryophyllales	Otu03460	-2.3103	0.00145742	negative	0.0121483	0.00773825	0	0	Proteobacteria	Betaproteobacteria	Methylophilales	Methylophilaceae	Methylotenera
S. vulgaris	Caryophyllaceae	Caryophyllales	Otu01410	-2.36083	0.00120822	negative	0.0206184	0.011748	0.00194805	0.00435598	Parcubacteria	unclassified	unclassified	unclassified	unclassified
S. vulgaris	Caryophyllaceae	Caryophyllales	Otu03913	-2.48856	0.00265437	negative	0.0134119	0.011979	0	0	Bacteroidetes	Sphingobacteriia	Sphingobacteriales	Sphingobacteriaceae	Pedobacter
S. vulgaris	Caryophyllaceae	Caryophyllales	Otu01774	-2.60841	0.00120822	negative	0.0186611	0.0154308	0.000643356	0.00143859	Proteobacteria	Gammaproteobacteria	unclassified	unclassified	unclassified
S. vulgaris	Caryophyllaceae	Caryophyllales	Otu02033	-2.69843	0.00329528	negative	0.0224418	0.0341277	0.000561987	0.00125664	Parcubacteria	unclassified	unclassified	unclassified	unclassified
S. vulgaris	Caryophyllaceae	Caryophyllales	Otu04895	-2.74504	0.00858588	negative	0.0177162	0.0331658	0	0	Bacteroidetes	Flavobacteriia	Flavobacteriales	Flavobacteriaceae	Flavobacterium
S. vulgaris	Caryophyllaceae	Caryophyllales	Otu00960	-2.79623	0.000427345	negative	0.0329888	0.0274416	0.00263573	0.0042084	Proteobacteria	Gammaproteobacteria	Xanthomonadales	Sinobacteraceae	Steroidobacter
S. vulgaris	Caryophyllaceae	Caryophyllales	Otu04267	-3.31249	0.00671817	negative	0.0238101	0.053241	0	0	unclassified	unclassified	unclassified	unclassified	unclassified
P. lanceolata	Plantaginaceae	Lamiales	Otu02063	5.71482	0.00149964	positive	0	0	0.281773	0.630063	Cyanobacteria/Chloroplast	Cyanobacteria	unclassified	unclassified	unclassified
P. lanceolata	Plantaginaceae	Lamiales	Otu01779	5.30841	0.00142268	positive	0	0	0.128951	0.283236	Cyanobacteria/Chloroplast	Cyanobacteria	Family_IV	GpIV	unclassified
P. lanceolata	Plantaginaceae	Lamiales	Otu02562	5.29597	0.000609063	positive	0	0	0.130785	0.253479	Acidobacteria	Acidobacteria_Gp10	Gp10	unclassified	unclassified
P. lanceolata	Plantaginaceae	Lamiales	Otu01693	5.08291	0.00194244	positive	0	0	0.150815	0.334505	unclassified	unclassified	unclassified	unclassified	unclassified
P. lanceolata	Plantaginaceae	Lamiales	Otu02551	4.98289	0.00178409	positive	0	0	0.103376	0.221343	Chloroflexi	Chloroflexia	Chloroflexales	unclassified	unclassified
P. lanceolata	Plantaginaceae	Lamiales	Otu02100	4.98099	0.000433998	positive	0.00058596	0.00131025	0.125027	0.23898	Cyanobacteria/Chloroplast	Cyanobacteria	Family_I	GpI	unclassified
P. lanceolata	Plantaginaceae	Lamiales	Otu01671	4.13742	0.00489623	positive	0.00058596	0.00131025	0.0670678	0.1412	Cyanobacteria/Chloroplast	Cyanobacteria	Family_I	GpI	unclassified
P. lanceolata	Plantaginaceae	Lamiales	Otu02897	3.99314	0.00453825	positive	0	0	0.0514031	0.10479	Bacteroidetes	Bacteroidetes_incertae_sedis	Ohtaekwangia	unclassified	unclassified
P. lanceolata	Plantaginaceae	Lamiales	Otu02479	3.50192	0.00438535	positive	0	0	0.0377066	0.0624634	Proteobacteria	Alphaproteobacteria	Rhodospirillales	Acetobacteraceae	Roseomonas
P. lanceolata	Plantaginaceae	Lamiales	Otu00960	3.46364	0.00361699	positive	0	0	0.0565725	0.0766581	Proteobacteria	Gammaproteobacteria	Xanthomonadales	Sinobacteraceae	Steroidobacter
P. lanceolata	Plantaginaceae	Lamiales	Otu02287	3.43111	0.00190511	positive	0.00109739	0.00245385	0.0446216	0.0570333	Proteobacteria	Alphaproteobacteria	Sphingomonadales	Sphingomonadaceae	unclassified
P. lanceolata	Plantaginaceae	Lamiales	Otu02948	3.42651	0.00573815	positive	0	0	0.0355528	0.0602615	Proteobacteria	unclassified	unclassified	unclassified	unclassified
P. lanceolata	Plantaginaceae	Lamiales	Otu00999	3.36311	0.00187403	positive	0.0025839	0.00427443	0.0643226	0.0761042	Verrucomicrobia	Opitutae	Opitutales	Opitutaceae	Opitutus
P. lanceolata	Plantaginaceae	Lamiales	Otu03337	3.12979	0.0069859	positive	0	0	0.0317479	0.037594	Chloroflexi	Chloroflexia	Chloroflexales	Chloroflexaceae	Roseiflexus
P. lanceolata	Plantaginaceae	Lamiales	Otu02913	2.88069	0.00757136	positive	0	0	0.0267453	0.0224628	Bacteroidetes	Flavobacteriia	Flavobacteriales	unclassified	unclassified
P. lanceolata	Plantaginaceae	Lamiales	Otu04649	-2.03273	0.00891683	negative	0.00876688	0.0052157	0	0	Actinobacteria	Actinobacteria	Acidimicrobiales	Acidimicrobiaceae	Ilumatobacter
P. lanceolata	Plantaginaceae	Lamiales	Otu05318	-2.68315	0.00930084	negative	0.0140638	0.0204036	0	0	Actinobacteria	Actinobacteria	Actinomycetales	Microbacteriaceae	unclassified
P. lanceolata	Plantaginaceae	Lamiales	Otu02419	-3.37274	0.00770599	negative	0.0479192	0.102069	0.000605107	0.00135306	Proteobacteria	Betaproteobacteria	Burkholderiales	unclassified	unclassified
P. major	Plantaginaceae	Lamiales	Otu03545	4.84145	0.000359478	positive	0	0	0.1267	0.219451	Verrucomicrobia	Opitutae	Opitutales	Opitutaceae	Opitutus
P. major	Plantaginaceae	Lamiales	Otu03947	4.61111	0.000502466	positive	0	0	0.107286	0.185825	unclassified	unclassified	unclassified	unclassified	unclassified
P. major	Plantaginaceae	Lamiales	Otu02786	4.18589	0.00109171	positive	0	0	0.0786766	0.136272	unclassified	unclassified	unclassified	unclassified	unclassified
P. major	Plantaginaceae	Lamiales	Otu02024	4.00321	5.78516e-05	positive	0.00264368	0.00591146	0.135259	0.12959	Proteobacteria	Gammaproteobacteria	Chromatiales	Chromatiaceae	Rheinheimera
P. major	Plantaginaceae	Lamiales	Otu02631	3.97668	0.000343584	positive	0.000359926	0.000804819	0.0797709	0.114552	unclassified	unclassified	unclassified	unclassified	unclassified
P. major	Plantaginaceae	Lamiales	Otu02345	3.50765	0.000347091	positive	0	0	0.0458582	0.0373546	unclassified	unclassified	unclassified	unclassified	unclassified
P. major	Plantaginaceae	Lamiales	Otu03336	3.38855	0.000778573	positive	0	0	0.04428	0.042785	Parcubacteria	unclassified	unclassified	unclassified	unclassified
P. major	Plantaginaceae	Lamiales	Otu03646	3.1796	0.00746848	positive	0	0	0.0367839	0.0637115	Proteobacteria	unclassified	unclassified	unclassified	unclassified
P. major	Plantaginaceae	Lamiales	Otu02171	3.14721	0.00730007	positive	0.00564425	0.00750718	0.125522	0.186845	Bacteroidetes	Flavobacteriia	Flavobacteriales	Flavobacteriaceae	Flavobacterium
P. major	Plantaginaceae	Lamiales	Otu03493	2.80975	0.00636247	positive	0	0	0.0273893	0.037404	Proteobacteria	Alphaproteobacteria	Rhodospirillales	Acetobacteraceae	unclassified
P. major	Plantaginaceae	Lamiales	Otu04667	2.77982	0.000882499	positive	0	0	0.0270004	0.00162049	Proteobacteria	Alphaproteobacteria	Rhizobiales	unclassified	unclassified
P. major	Plantaginaceae	Lamiales	Otu02819	2.74269	0.00516793	positive	0	0	0.0267852	0.0260859	Acidobacteria	Acidobacteria_Gp4	Gp4	unclassified	unclassified
P. major	Plantaginaceae	Lamiales	Otu03710	2.68955	0.00371509	positive	0	0	0.0266894	0.0259383	unclassified	unclassified	unclassified	unclassified	unclassified
P. major	Plantaginaceae	Lamiales	Otu02370	2.65718	0.00504698	positive	0	0	0.0255512	0.0226799	Proteobacteria	Deltaproteobacteria	unclassified	unclassified	unclassified
P. major	Plantaginaceae	Lamiales	Otu02152	2.63446	0.00669777	positive	0	0	0.0244184	0.0245232	unclassified	unclassified	unclassified	unclassified	unclassified
P. major	Plantaginaceae	Lamiales	Otu01410	2.62696	0.00831912	positive	0.00168591	0.00242992	0.0379605	0.049438	Parcubacteria	unclassified	unclassified	unclassified	unclassified
P. major	Plantaginaceae	Lamiales	Otu03156	2.60232	0.00200685	positive	0	0	0.0229654	0.00603341	unclassified	unclassified	unclassified	unclassified	unclassified
P. major	Plantaginaceae	Lamiales	Otu04007	2.54144	0.00203511	positive	0	0	0.0220901	0.00221944	unclassified	unclassified	unclassified	unclassified	unclassified
P. major	Plantaginaceae	Lamiales	Otu02206	2.4475	0.00816957	positive	0	0	0.0196372	0.0181456	Proteobacteria	Deltaproteobacteria	Myxococcales	Nannocystaceae	Nannocystis
P. major	Plantaginaceae	Lamiales	Otu03634	2.35806	0.00769797	positive	0	0	0.0185467	0.0158521	Proteobacteria	unclassified	unclassified	unclassified	unclassified
P. major	Plantaginaceae	Lamiales	Otu02748	2.32432	0.00422432	positive	0	0	0.0183481	0.00541901	Bacteroidetes	unclassified	unclassified	unclassified	unclassified
P. major	Plantaginaceae	Lamiales	Otu02586	2.18939	0.00670182	positive	0	0	0.0169511	0.00637533	Chloroflexi	Caldilineae	Caldilineales	Caldilineaceae	Caldilinea
P. major	Plantaginaceae	Lamiales	Otu02822	2.17246	0.00698685	positive	0	0	0.0159814	0.00487697	Actinobacteria	Actinobacteria	Acidimicrobiales	unclassified	unclassified
P. major	Plantaginaceae	Lamiales	Otu03491	2.10238	0.0086736	positive	0.000528737	0.00118229	0.0191411	0.0087535	Proteobacteria	Alphaproteobacteria	unclassified	unclassified	unclassified
V. thapsus	Scrophulariaceae	Lamiales	Otu02578	5.05277	4.39067e-07	positive	0	0	0.178254	0.188327	Proteobacteria	Betaproteobacteria	Burkholderiales	Oxalobacteraceae	Noviherbaspirillum
V. thapsus	Scrophulariaceae	Lamiales	Otu02787	4.97558	1.5163e-08	positive	0	0	0.177427	0.146243	Proteobacteria	Alphaproteobacteria	Sphingomonadales	Sphingomonadaceae	unclassified
V. thapsus	Scrophulariaceae	Lamiales	Otu01240	4.56701	3.0762e-05	positive	0	0	0.138185	0.226276	Proteobacteria	Gammaproteobacteria	Pseudomonadales	Pseudomonadaceae	Cellvibrio
V. thapsus	Scrophulariaceae	Lamiales	Otu03778	4.19826	0.00172024	positive	0	0	0.0930399	0.199461	Proteobacteria	Alphaproteobacteria	Sphingomonadales	Sphingomonadaceae	Novosphingobium
V. thapsus	Scrophulariaceae	Lamiales	Otu03479	4.11423	0.00350681	positive	0	0	0.0932571	0.208529	Candidatus_Saccharibacteria	unclassified	unclassified	unclassified	unclassified
V. thapsus	Scrophulariaceae	Lamiales	Otu02674	3.93593	0.00433055	positive	0	0	0.0819041	0.183143	Verrucomicrobia	Opitutae	Opitutales	Opitutaceae	Opitutus
V. thapsus	Scrophulariaceae	Lamiales	Otu02959	3.66892	0.00420399	positive	0	0	0.0631004	0.136762	Bacteroidetes	Flavobacteriia	Flavobacteriales	unclassified	unclassified
V. thapsus	Scrophulariaceae	Lamiales	Otu03740	3.59294	0.000120555	positive	0	0	0.0621923	0.0628554	Proteobacteria	Alphaproteobacteria	Rhodobacterales	Rhodobacteraceae	unclassified
V. thapsus	Scrophulariaceae	Lamiales	Otu03729	3.01513	0.00970924	positive	0	0	0.0386814	0.0736517	Bacteroidetes	Flavobacteriia	Flavobacteriales	Cryomorphaceae	Fluviicola
V. thapsus	Scrophulariaceae	Lamiales	Otu01698	3.00744	1.95267e-05	positive	0.00640155	0.00959347	0.115004	0.0516902	Proteobacteria	Alphaproteobacteria	Rhodobacterales	Rhodobacteraceae	unclassified
V. thapsus	Scrophulariaceae	Lamiales	Otu02954	2.6091	0.00673138	positive	0	0	0.0320818	0.0298477	unclassified	unclassified	unclassified	unclassified	unclassified
V. thapsus	Scrophulariaceae	Lamiales	Otu02453	2.56992	0.00241411	positive	0	0	0.0306368	0.020813	Armatimonadetes	Armatimonadia	Armatimonadales	Armatimonadaceae	Armatimonas/Armatimonadetes_gp1
V. thapsus	Scrophulariaceae	Lamiales	Otu04412	2.08359	0.00829839	positive	0	0	0.0198425	0.0111555	Armatimonadetes	Armatimonadetes_gp5	unclassified	unclassified	unclassified
V. thapsus	Scrophulariaceae	Lamiales	Otu01386	2.06996	0.00894797	positive	0.00205236	0.0019137	0.0345001	0.0340429	unclassified	unclassified	unclassified	unclassified	unclassified
V. thapsus	Scrophulariaceae	Lamiales	Otu00277	1.97228	0.00256199	positive	0.0201325	0.014251	0.132984	0.0700186	Proteobacteria	Betaproteobacteria	unclassified	unclassified	unclassified
V. thapsus	Scrophulariaceae	Lamiales	Otu01245	-1.84657	0.00496024	negative	0.025395	0.0144289	0.00757762	0.00483458	Firmicutes	Clostridia	Clostridiales	Clostridiaceae_1	Clostridium_sensu_stricto
V. thapsus	Scrophulariaceae	Lamiales	Otu02882	-1.99954	0.00480776	negative	0.010319	0.00493799	0.000999101	0.00223406	Acidobacteria	Acidobacteria_Gp6	Gp6	unclassified	unclassified
V. thapsus	Scrophulariaceae	Lamiales	Otu02459	-2.00062	0.00846252	negative	0.0126896	0.0100478	0.0019982	0.00446811	Proteobacteria	Alphaproteobacteria	Rhizobiales	Phyllobacteriaceae	Phyllobacterium
V. thapsus	Scrophulariaceae	Lamiales	Otu02010	-2.05725	0.00879769	negative	0.0110475	0.0113045	0.000759676	0.00169869	Proteobacteria	Alphaproteobacteria	Rhizobiales	unclassified	unclassified
V. thapsus	Scrophulariaceae	Lamiales	Otu02028	-2.08784	0.00648151	negative	0.0186468	0.0141489	0.00374204	0.00648936	Proteobacteria	Betaproteobacteria	Burkholderiales	unclassified	unclassified
V. thapsus	Scrophulariaceae	Lamiales	Otu01893	-2.09665	0.00435119	negative	0.0161944	0.0109987	0.00229818	0.00356328	unclassified	unclassified	unclassified	unclassified	unclassified
V. thapsus	Scrophulariaceae	Lamiales	Otu00991	-2.10234	0.00325414	negative	0.0404238	0.0191572	0.0126213	0.0159511	Actinobacteria	Actinobacteria	Actinomycetales	Micromonosporaceae	unclassified
V. thapsus	Scrophulariaceae	Lamiales	Otu02844	-2.13018	0.00253323	negative	0.0117389	0.00488777	0.000810931	0.0018133	Bacteroidetes	Sphingobacteriia	Sphingobacteriales	Sphingobacteriaceae	Pedobacter
V. thapsus	Scrophulariaceae	Lamiales	Otu00833	-2.13229	0.00147591	negative	0.0326307	0.0145804	0.00866342	0.0086134	Firmicutes	Bacilli	Bacillales	Planococcaceae	Lysinibacillus
V. thapsus	Scrophulariaceae	Lamiales	Otu05046	-2.24714	0.0074361	negative	0.0121177	0.0109218	0.00074474	0.00166529	unclassified	unclassified	unclassified	unclassified	unclassified
V. thapsus	Scrophulariaceae	Lamiales	Otu05778	-2.67718	0.00687631	negative	0.0141305	0.0202022	0	0	Bacteroidetes	unclassified	unclassified	unclassified	unclassified
V. thapsus	Scrophulariaceae	Lamiales	Otu03829	-2.84994	0.00335864	negative	0.0177326	0.0289382	0	0	Proteobacteria	unclassified	unclassified	unclassified	unclassified
V. thapsus	Scrophulariaceae	Lamiales	Otu03764	-4.09101	0.00128843	negative	0.0559065	0.125011	0	0	Proteobacteria	unclassified	unclassified	unclassified	unclassified
S. pratensis	Lamiaceae	Lamiales	Otu02821	4.12516	6.9541e-05	positive	0	0	0.0644462	0.0820031	unclassified	unclassified	unclassified	unclassified	unclassified
S. pratensis	Lamiaceae	Lamiales	Otu02447	3.77049	0.000511825	positive	0.000692761	0.00154906	0.0815367	0.150349	Actinobacteria	Actinobacteria	Actinomycetales	Micromonosporaceae	unclassified
S. pratensis	Lamiaceae	Lamiales	Otu02330	3.50251	0.00210216	positive	0	0	0.0583208	0.112818	Proteobacteria	Alphaproteobacteria	unclassified	unclassified	unclassified
S. pratensis	Lamiaceae	Lamiales	Otu02477	3.3218	0.00324578	positive	0	0	0.0509979	0.0833168	Proteobacteria	Alphaproteobacteria	Rhodospirillales	Rhodospirillaceae	Magnetospirillum
S. pratensis	Lamiaceae	Lamiales	Otu03901	3.25746	0.00119163	positive	0	0	0.0366466	0.0403454	Verrucomicrobia	Opitutae	Opitutales	Opitutaceae	Opitutus
S. pratensis	Lamiaceae	Lamiales	Otu02953	3.06389	0.00644698	positive	0	0	0.0408891	0.0718343	Actinobacteria	Actinobacteria	Actinomycetales	Streptosporangiaceae	unclassified
S. pratensis	Lamiaceae	Lamiales	Otu02689	3.00478	0.00187811	positive	0	0	0.0395327	0.0511855	Proteobacteria	Alphaproteobacteria	unclassified	unclassified	unclassified
S. pratensis	Lamiaceae	Lamiales	Otu02080	2.8044	0.000244041	positive	0	0	0.0331027	0.021661	Proteobacteria	unclassified	unclassified	unclassified	unclassified
S. pratensis	Lamiaceae	Lamiales	Otu03436	2.7474	0.0087004	positive	0.000692761	0.00154906	0.0259857	0.043535	Ignavibacteriae	Ignavibacteria	Ignavibacteriales	Ignavibacteriaceae	Ignavibacterium
S. pratensis	Lamiaceae	Lamiales	Otu04703	2.67198	0.00168356	positive	0.00070819	0.00158356	0.0295129	0.0223654	Proteobacteria	Gammaproteobacteria	unclassified	unclassified	unclassified
S. pratensis	Lamiaceae	Lamiales	Otu03897	2.65322	0.00240889	positive	0	0	0.0287733	0.0326712	Proteobacteria	Alphaproteobacteria	Rhodospirillales	Rhodospirillaceae	Azospirillum
S. pratensis	Lamiaceae	Lamiales	Otu03588	2.61094	0.0045959	positive	0	0	0.0291507	0.0342252	unclassified	unclassified	unclassified	unclassified	unclassified
S. pratensis	Lamiaceae	Lamiales	Otu02564	2.57887	0.00141255	positive	0	0	0.0243638	0.0164174	Parcubacteria	unclassified	unclassified	unclassified	unclassified
S. pratensis	Lamiaceae	Lamiales	Otu02584	2.24722	0.00241617	positive	0.000692761	0.00154906	0.0237865	0.0124152	Chloroflexi	Chloroflexia	Chloroflexales	Chloroflexaceae	unclassified
S. pratensis	Lamiaceae	Lamiales	Otu01084	2.17771	0.00279382	positive	0.00142174	0.00194682	0.0268368	0.0176357	Proteobacteria	Alphaproteobacteria	Rhizobiales	Hyphomicrobiaceae	unclassified
S. pratensis	Lamiaceae	Lamiales	Otu02864	2.17032	0.00118025	positive	0.00486156	0.00777647	0.0483565	0.030772	Proteobacteria	Alphaproteobacteria	Caulobacterales	Caulobacteraceae	Phenylobacterium
S. pratensis	Lamiaceae	Lamiales	Otu03887	2.11497	0.00983291	positive	0	0	0.0178331	0.0179865	Chloroflexi	Anaerolineae	Anaerolineales	Anaerolineaceae	unclassified
S. pratensis	Lamiaceae	Lamiales	Otu02791	2.11229	0.00744642	positive	0.00133967	0.00183621	0.027172	0.0254181	Proteobacteria	Alphaproteobacteria	Rhodospirillales	Rhodospirillaceae	unclassified
S. pratensis	Lamiaceae	Lamiales	Otu01899	2.03468	0.00883163	positive	0.00142174	0.00194682	0.022115	0.0136477	Proteobacteria	Alphaproteobacteria	Rhizobiales	Hyphomicrobiaceae	unclassified
S. pratensis	Lamiaceae	Lamiales	Otu00925	-1.73573	0.00155386	negative	0.0296541	0.00817424	0.0102369	0.00485802	Actinobacteria	Actinobacteria	Actinomycetales	Microbacteriaceae	Microbacterium
S. pratensis	Lamiaceae	Lamiales	Otu04687	-1.82481	0.00923087	negative	0.00731837	0.0047617	0.000593507	0.00132712	Proteobacteria	Alphaproteobacteria	unclassified	unclassified	unclassified
S. pratensis	Lamiaceae	Lamiales	Otu04536	-1.90358	0.00716255	negative	0.00810282	0.00490766	0.000532595	0.00119092	unclassified	unclassified	unclassified	unclassified	unclassified
S. pratensis	Lamiaceae	Lamiales	Otu03319	-1.93162	0.00679167	negative	0.0101263	0.00787776	0.00142368	0.00194973	Actinobacteria	Actinobacteria	Acidimicrobiales	unclassified	unclassified
S. pratensis	Lamiaceae	Lamiales	Otu03802	-1.95891	0.00568883	negative	0.00661592	0.00518355	0	0	Proteobacteria	Alphaproteobacteria	Sphingomonadales	Sphingomonadaceae	unclassified
S. pratensis	Lamiaceae	Lamiales	Otu03628	-1.96116	0.00497239	negative	0.00676717	0.00337666	0	0	Proteobacteria	Alphaproteobacteria	Caulobacterales	Caulobacteraceae	Phenylobacterium
S. pratensis	Lamiaceae	Lamiales	Otu03989	-1.96413	0.0069062	negative	0.00700584	0.00566165	0	0	Actinobacteria	Actinobacteria	Actinomycetales	Nocardioidaceae	Nocardioides
S. pratensis	Lamiaceae	Lamiales	Otu02314	-1.99724	0.00549021	negative	0.00889926	0.00704233	0.00059004	0.00131937	Proteobacteria	Alphaproteobacteria	Rhodospirillales	unclassified	unclassified
S. pratensis	Lamiaceae	Lamiales	Otu04807	-2.02665	0.00950035	negative	0.00740829	0.0102128	0	0	unclassified	unclassified	unclassified	unclassified	unclassified
S. pratensis	Lamiaceae	Lamiales	Otu04019	-2.05028	0.00453005	negative	0.00719754	0.00549102	0	0	Proteobacteria	Deltaproteobacteria	Bdellovibrionales	Bdellovibrionaceae	Bdellovibrio
S. pratensis	Lamiaceae	Lamiales	Otu05313	-2.05067	0.00308249	negative	0.00730077	0.00425868	0	0	Proteobacteria	Alphaproteobacteria	unclassified	unclassified	unclassified
S. pratensis	Lamiaceae	Lamiales	Otu04226	-2.05101	0.00417395	negative	0.00759855	0.00590534	0	0	Actinobacteria	Actinobacteria	Actinomycetales	Nocardioidaceae	Aeromicrobium
S. pratensis	Lamiaceae	Lamiales	Otu04367	-2.05468	0.00343247	negative	0.00921282	0.00610235	0.00059004	0.00131937	Proteobacteria	Deltaproteobacteria	unclassified	unclassified	unclassified
S. pratensis	Lamiaceae	Lamiales	Otu04473	-2.05587	0.00997449	negative	0.00714015	0.0088344	0	0	Proteobacteria	Alphaproteobacteria	Sphingomonadales	Sphingomonadaceae	Sphingopyxis
S. pratensis	Lamiaceae	Lamiales	Otu04001	-2.06371	0.00760379	negative	0.00774553	0.00856699	0	0	Proteobacteria	Gammaproteobacteria	unclassified	unclassified	unclassified
S. pratensis	Lamiaceae	Lamiales	Otu01227	-2.0713	0.00245896	negative	0.0211716	0.0134384	0.00452711	0.00504189	Proteobacteria	Gammaproteobacteria	unclassified	unclassified	unclassified
S. pratensis	Lamiaceae	Lamiales	Otu01785	-2.19428	0.000405484	negative	0.0216117	0.00943246	0.00394054	0.00456362	Chloroflexi	Caldilineae	Caldilineales	Caldilineaceae	unclassified
S. pratensis	Lamiaceae	Lamiales	Otu04344	-2.1961	0.00349214	negative	0.00855667	0.00873938	0	0	Verrucomicrobia	Opitutae	Opitutales	Opitutaceae	Opitutus
S. pratensis	Lamiaceae	Lamiales	Otu01486	-2.21344	0.00147113	negative	0.0194452	0.00924854	0.00334267	0.00609584	Actinobacteria	Actinobacteria	Actinomycetales	Demequinaceae	Demequina
S. pratensis	Lamiaceae	Lamiales	Otu04250	-2.28517	0.00191198	negative	0.00951787	0.00757348	0	0	Candidatus_Saccharibacteria	unclassified	unclassified	unclassified	unclassified
S. pratensis	Lamiaceae	Lamiales	Otu05626	-2.30176	0.00488799	negative	0.00908478	0.0108711	0	0	Bacteroidetes	unclassified	unclassified	unclassified	unclassified
S. pratensis	Lamiaceae	Lamiales	Otu03631	-2.30431	0.00795529	negative	0.012536	0.0191663	0.000532595	0.00119092	Bacteroidetes	Bacteroidetes_incertae_sedis	Ohtaekwangia	unclassified	unclassified
S. pratensis	Lamiaceae	Lamiales	Otu03874	-2.43146	0.0022888	negative	0.0104163	0.00988577	0	0	Proteobacteria	Gammaproteobacteria	Xanthomonadales	Xanthomonadaceae	Arenimonas
S. pratensis	Lamiaceae	Lamiales	Otu04289	-2.4677	0.00530738	negative	0.0131062	0.016976	0.000721163	0.00161257	unclassified	unclassified	unclassified	unclassified	unclassified
S. pratensis	Lamiaceae	Lamiales	Otu04543	-2.56866	0.00341449	negative	0.0125669	0.0188537	0	0	Bacteroidetes	Flavobacteriia	Flavobacteriales	Flavobacteriaceae	Flavobacterium
S. pratensis	Lamiaceae	Lamiales	Otu01428	-2.64138	0.00521046	negative	0.0227966	0.0324901	0.00159778	0.00357275	Proteobacteria	Deltaproteobacteria	Myxococcales	Polyangiaceae	unclassified
S. pratensis	Lamiaceae	Lamiales	Otu05838	-2.65025	0.0077442	negative	0.0136465	0.0285762	0	0	Bacteroidetes	Bacteroidetes_incertae_sedis	Ohtaekwangia	unclassified	unclassified
S. pratensis	Lamiaceae	Lamiales	Otu04741	-2.7245	0.00397558	negative	0.013534	0.0204409	0	0	Bacteroidetes	unclassified	unclassified	unclassified	unclassified
S. pratensis	Lamiaceae	Lamiales	Otu04626	-2.73376	0.00026746	negative	0.0141123	0.0103352	0	0	Proteobacteria	Deltaproteobacteria	Myxococcales	Polyangiaceae	unclassified
S. pratensis	Lamiaceae	Lamiales	Otu03943	-2.82657	0.00825069	negative	0.0219646	0.0452312	0.00144233	0.00322514	Proteobacteria	Gammaproteobacteria	unclassified	unclassified	unclassified
S. pratensis	Lamiaceae	Lamiales	Otu05740	-3.38168	0.00328314	negative	0.0270177	0.0604133	0	0	Actinobacteria	Actinobacteria	Actinomycetales	Micromonosporaceae	unclassified
L. corniculatus	Fabaceae	Fabales	Otu02915	5.21133	2.97521e-06	positive	0	0	0.159574	0.146601	unclassified	unclassified	unclassified	unclassified	unclassified
L. corniculatus	Fabaceae	Fabales	Otu03008	4.85168	6.04944e-07	positive	0	0	0.122844	0.0823786	Proteobacteria	Alphaproteobacteria	Sphingomonadales	Sphingomonadaceae	Novosphingobium
L. corniculatus	Fabaceae	Fabales	Otu03650	3.96064	0.000340484	positive	0	0	0.0606908	0.0595682	Proteobacteria	Alphaproteobacteria	Sphingomonadales	Sphingomonadaceae	Novosphingobium
L. corniculatus	Fabaceae	Fabales	Otu02422	3.74224	8.81525e-06	positive	0	0	0.0552779	0.0244496	Proteobacteria	Alphaproteobacteria	Rhizobiales	unclassified	unclassified
L. corniculatus	Fabaceae	Fabales	Otu03697	3.5014	0.000183557	positive	0	0	0.0471762	0.0403173	Proteobacteria	Alphaproteobacteria	Rhizobiales	unclassified	unclassified
L. corniculatus	Fabaceae	Fabales	Otu02884	3.39597	0.00134317	positive	0	0	0.0461064	0.0470815	Proteobacteria	Betaproteobacteria	Burkholderiales	Oxalobacteraceae	Duganella
L. corniculatus	Fabaceae	Fabales	Otu03636	3.10561	0.000476463	positive	0	0	0.0353576	0.0199669	Actinobacteria	Actinobacteria	Acidimicrobiales	unclassified	unclassified
L. corniculatus	Fabaceae	Fabales	Otu02304	3.08503	0.00252998	positive	0.00122917	0.00245833	0.0417444	0.0432266	unclassified	unclassified	unclassified	unclassified	unclassified
L. corniculatus	Fabaceae	Fabales	Otu02878	2.97243	0.000489505	positive	0.000445085	0.000890171	0.0384473	0.0211642	Actinobacteria	Actinobacteria	Solirubrobacterales	unclassified	unclassified
L. corniculatus	Fabaceae	Fabales	Otu03129	2.94364	0.00233915	positive	0	0	0.0275881	0.0229831	unclassified	unclassified	unclassified	unclassified	unclassified
L. corniculatus	Fabaceae	Fabales	Otu02811	2.90756	0.00135749	positive	0	0	0.0275709	0.0178084	Proteobacteria	Alphaproteobacteria	Sphingomonadales	Sphingomonadaceae	Sphingomonas
L. corniculatus	Fabaceae	Fabales	Otu02292	2.76031	0.000742044	positive	0	0	0.0251317	0.00638402	Bacteroidetes	Bacteroidetes_incertae_sedis	Ohtaekwangia	unclassified	unclassified
L. corniculatus	Fabaceae	Fabales	Otu02499	2.75334	0.0015706	positive	0	0	0.0242589	0.0121171	Actinobacteria	Actinobacteria	unclassified	unclassified	unclassified
L. corniculatus	Fabaceae	Fabales	Otu03143	2.74519	0.0080454	positive	0	0	0.0273753	0.0338755	Proteobacteria	Alphaproteobacteria	unclassified	unclassified	unclassified
L. corniculatus	Fabaceae	Fabales	Otu01680	2.67694	0.00291516	positive	0.00156904	0.00184434	0.0398096	0.0276298	Candidatus_Saccharibacteria	unclassified	unclassified	unclassified	unclassified
L. corniculatus	Fabaceae	Fabales	Otu03273	2.63033	0.00236494	positive	0	0	0.0215777	0.0118757	unclassified	unclassified	unclassified	unclassified	unclassified
L. corniculatus	Fabaceae	Fabales	Otu03324	2.62754	0.00332797	positive	0	0	0.0234034	0.0178612	Proteobacteria	Betaproteobacteria	unclassified	unclassified	unclassified
L. corniculatus	Fabaceae	Fabales	Otu01402	2.58175	0.000742044	positive	0.000579106	0.00115821	0.0287975	0.00460298	unclassified	unclassified	unclassified	unclassified	unclassified
L. corniculatus	Fabaceae	Fabales	Otu03734	2.57177	0.00324611	positive	0	0	0.0212336	0.0147648	Microgenomates	unclassified	unclassified	unclassified	unclassified
L. corniculatus	Fabaceae	Fabales	Otu04370	2.53701	0.00759493	positive	0	0	0.0236352	0.0231225	Proteobacteria	Betaproteobacteria	Burkholderiales	Comamonadaceae	unclassified
L. corniculatus	Fabaceae	Fabales	Otu04915	2.52743	0.00572413	positive	0	0	0.0209017	0.019388	Proteobacteria	Betaproteobacteria	Burkholderiales	Oxalobacteraceae	Noviherbaspirillum
L. corniculatus	Fabaceae	Fabales	Otu03295	2.50881	0.00394941	positive	0	0	0.0209111	0.0161582	Planctomycetes	Planctomycetia	Planctomycetales	Planctomycetaceae	unclassified
L. corniculatus	Fabaceae	Fabales	Otu01404	2.34625	0.00236488	positive	0.00112395	0.00135281	0.0280131	0.01327	Proteobacteria	Alphaproteobacteria	Rhizobiales	unclassified	unclassified
L. corniculatus	Fabaceae	Fabales	Otu02932	2.28034	0.00397554	positive	0	0	0.0175893	0.00625388	Proteobacteria	Alphaproteobacteria	Rhizobiales	unclassified	unclassified
L. corniculatus	Fabaceae	Fabales	Otu02300	2.21286	0.00428984	positive	0	0	0.0158083	0.00360171	Proteobacteria	Alphaproteobacteria	Rhizobiales	unclassified	unclassified
L. corniculatus	Fabaceae	Fabales	Otu02338	2.1954	0.00503886	positive	0	0	0.0155793	0.00627049	Acidobacteria	Acidobacteria_Gp3	Gp3	unclassified	unclassified
L. corniculatus	Fabaceae	Fabales	Otu03662	2.15896	0.00816238	positive	0	0	0.0155562	0.00791363	Planctomycetes	Planctomycetia	Planctomycetales	Planctomycetaceae	Planctomyces
L. corniculatus	Fabaceae	Fabales	Otu03276	2.14388	0.0069065	positive	0	0	0.0142646	0.0054487	unclassified	unclassified	unclassified	unclassified	unclassified
L. corniculatus	Fabaceae	Fabales	Otu03797	2.14342	0.00634272	positive	0	0	0.0152182	0.00610254	Proteobacteria	Alphaproteobacteria	Rhizobiales	unclassified	unclassified
L. corniculatus	Fabaceae	Fabales	Otu03552	2.10242	0.00853961	positive	0	0	0.014091	0.00415141	Planctomycetes	Planctomycetia	Planctomycetales	Planctomycetaceae	unclassified
L. corniculatus	Fabaceae	Fabales	Otu02517	2.08901	0.0074268	positive	0.00115821	0.00231642	0.0240714	0.00736962	Chloroflexi	Anaerolineae	Anaerolineales	Anaerolineaceae	unclassified
L. corniculatus	Fabaceae	Fabales	Otu02585	2.08681	0.00994641	positive	0	0	0.0143714	0.00736359	Acidobacteria	Acidobacteria_Gp16	Gp16	unclassified	unclassified
L. corniculatus	Fabaceae	Fabales	Otu02623	2.08191	0.00897825	positive	0	0	0.0136662	0.00700416	Proteobacteria	Deltaproteobacteria	unclassified	unclassified	unclassified
L. corniculatus	Fabaceae	Fabales	Otu02403	2.02607	0.00752021	positive	0.00122917	0.00245833	0.0181699	0.00420005	unclassified	unclassified	unclassified	unclassified	unclassified
L. corniculatus	Fabaceae	Fabales	Otu02949	1.9396	0.00900873	positive	0.000445085	0.000890171	0.0159922	0.00319747	unclassified	unclassified	unclassified	unclassified	unclassified
L. corniculatus	Fabaceae	Fabales	Otu00141	1.92967	0.00752699	positive	0.0457008	0.0305167	0.254883	0.168168	unclassified	unclassified	unclassified	unclassified	unclassified
L. corniculatus	Fabaceae	Fabales	Otu00567	1.7691	0.0068219	positive	0.0174632	0.00834302	0.11549	0.0491444	Chloroflexi	Anaerolineae	Anaerolineales	Anaerolineaceae	unclassified
L. corniculatus	Fabaceae	Fabales	Otu04468	-1.98982	0.00813662	negative	0.0117665	0.00787312	0.00121825	0.00272409	unclassified	unclassified	unclassified	unclassified	unclassified
L. corniculatus	Fabaceae	Fabales	Otu00901	-2.04521	0.00484667	negative	0.0158084	0.00590675	0.00272269	0.00266458	Proteobacteria	Alphaproteobacteria	Rhizobiales	unclassified	unclassified
L. corniculatus	Fabaceae	Fabales	Otu04020	-2.13243	0.00841074	negative	0.0125497	0.0125874	0	0	Parcubacteria	unclassified	unclassified	unclassified	unclassified
L. corniculatus	Fabaceae	Fabales	Otu02509	-2.14184	0.0040724	negative	0.0158093	0.00965201	0.00235713	0.00350829	Acidobacteria	Acidobacteria_Gp4	Gp4	unclassified	unclassified
L. corniculatus	Fabaceae	Fabales	Otu04322	-2.14616	0.00980365	negative	0.0100889	0.00524817	0	0	Proteobacteria	Alphaproteobacteria	unclassified	unclassified	unclassified
L. corniculatus	Fabaceae	Fabales	Otu04518	-2.19157	0.00504894	negative	0.0157705	0.0144293	0.00121825	0.00272409	Proteobacteria	Gammaproteobacteria	Xanthomonadales	Xanthomonadaceae	unclassified
L. corniculatus	Fabaceae	Fabales	Otu03612	-2.29664	0.00416731	negative	0.0147993	0.0120987	0.00121825	0.00272409	Proteobacteria	Alphaproteobacteria	Caulobacterales	Caulobacteraceae	Phenylobacterium
L. corniculatus	Fabaceae	Fabales	Otu03451	-2.38074	0.00208039	negative	0.0142248	0.0102819	0	0	Proteobacteria	Deltaproteobacteria	unclassified	unclassified	unclassified
L. corniculatus	Fabaceae	Fabales	Otu05137	-3.37726	0.00338556	negative	0.0280449	0.0537422	0	0	Bacteroidetes	Bacteroidetes_incertae_sedis	Ohtaekwangia	unclassified	unclassified
L. corniculatus	Fabaceae	Fabales	Otu04652	-3.64319	0.00271259	negative	0.0343885	0.0675953	0	0	Bacteroidetes	Flavobacteriia	Flavobacteriales	Flavobacteriaceae	Flavobacterium
L. corniculatus	Fabaceae	Fabales	Otu03237	-3.92567	0.000627698	negative	0.0539837	0.0617257	0.00235713	0.00350829	Proteobacteria	Betaproteobacteria	Rhodocyclales	Rhodocyclaceae	unclassified
L. corniculatus	Fabaceae	Fabales	Otu03532	-3.9963	0.00119678	negative	0.0507397	0.101479	0	0	Bacteroidetes	Bacteroidetes_incertae_sedis	Ohtaekwangia	unclassified	unclassified
L. corniculatus	Fabaceae	Fabales	Otu02462	-4.21464	0.000157899	negative	0.118916	0.209455	0.00276799	0.00434393	unclassified	unclassified	unclassified	unclassified	unclassified
L. corniculatus	Fabaceae	Fabales	Otu03570	-4.43861	0.000659761	negative	0.0622221	0.12326	0	0	Bacteroidetes	Flavobacteriia	Flavobacteriales	Flavobacteriaceae	Flavobacterium

## Sheet: summary
Number of positive response OTUs
	Poales				Asterales					Caryophyllales				Lamiales				Fabales
Bacterial phylum	B. sylvaticum	D. glomerata	D. cespitosa	P. pratense	C. jacea	C. oleraceum	J. vulgaris	P. dysenterica	T. officinale	R. maritimus	R. obtusifolius	S. alba	S. vulgaris	P. lanceolata	P. major	V. thapsus	S. pratensis	L. corniculatus	Sum
Alphaproteobacteria	1	6	4	4	0	0	8	1	11	12	0	14	11	2	3	4	8	10	99
Betaproteobacteria	2	0	0	0	0	0	1	0	8	2	0	0	1	0	0	2	0	4	20
Gammaproteobacteria	0	0	2	1	1	0	0	0	4	3	0	1	1	1	1	1	1	0	17
Deltaproteobacteria	0	0	2	0	0	0	0	1	3	3	0	2	2	0	2	0	0	1	16
Unclassified Proteobacteria	0	2	1	0	0	0	1	0	2	0	0	1	4	1	2	0	1	0	15
Acidobacteria	0	0	3	0	0	0	4	2	0	1	0	2	1	1	1	0	0	2	17
Actinobacteria	0	1	0	1	0	0	1	0	1	1	0	3	1	0	1	0	2	3	15
Armatimonadetes	0	0	2	0	0	0	0	0	0	1	0	1	1	0	0	2	0	0	7
Bacteroidetes	2	1	2	1	0	2	3	2	5	4	0	9	7	2	2	2	0	1	45
candidate_division_WPS-2	0	0	0	0	0	0	1	0	0	0	0	1	1	0	0	0	0	0	3
Candidate phylum Saccharibacteria	0	0	1	0	0	0	0	0	0	1	0	0	1	0	0	1	0	1	5
Chloroflexi	0	0	1	0	0	0	1	1	1	0	0	1	0	2	1	0	2	2	12
Cyanobacteria	0	1	1	0	0	0	0	0	0	2	0	2	0	4	0	0	0	0	10
Gemmatimonadetes	0	0	1	0	0	0	1	0	1	0	0	0	2	0	0	0	0	0	5
Ignavibacteriae	0	0	0	0	0	0	0	0	0	0	0	0	0	0	0	0	1	0	1
Microgenomates	0	0	0	0	0	0	0	0	0	0	0	0	0	0	0	0	0	1	1
Nitrospirae	0	0	0	1	0	0	0	1	0	0	0	0	0	0	0	0	0	0	2
Parcubacteria	0	1	1	0	0	2	0	0	1	3	0	5	5	0	2	0	1	0	21
Planctomycetes	1	0	1	0	0	0	2	0	1	0	0	6	1	0	0	0	0	3	15
Spirochaetes	0	0	0	0	0	0	0	0	1	1	0	1	1	0	0	0	0	0	4
Verrucomicrobia	0	1	1	1	0	3	0	0	2	3	0	3	2	1	1	1	1	0	20
Unclassified Bacteria	2	2	11	3	0	2	7	2	13	4	1	19	11	1	8	2	2	9	99
Sum	8	15	34	12	1	9	30	10	54	41	1	71	53	15	24	15	19	37	449
total number of observed OTUs	2954.2	3673.5	2873	3128.6	3019	3174.5	2776.6	2987.2	2649.4	2803.6	3083.6	3052.4	2924.2	2734.6	2925.33	2740.4	3052.2	2767
relative amount of specific responders (%)	0.270801	0.40833	1.18343	0.383558	0.0331236	0.283509	1.08046	0.334762	2.0382	1.46241	0.0324296	2.32604	1.81246	0.548526	0.820419	0.547365	0.622502	1.33719
Average rel. amount of plant specific resp.	0.862528
Number of negative response OTUs
	Poales				Asterales					Caryophyllales				Lamiales				Fabales
Bacterial phylum	B. sylvaticum	D. glomerata	D. cespitosa	P. pratense	C. jacea	C. oleraceum	J. vulgaris	P. dysenterica	T. officinale	R. maritimus	R. obtusifolius	S. alba	S. vulgaris	P. lanceolata	P. major	V. thapsus	S. pratensis	L. corniculatus	Sum
Alphaproteobacteria	1	11	3	13	24	3	8	4	1	10	8	1	0	0	0	2	6	3	98
Betaproteobacteria	2	7	2	3	9	0	3	3	0	3	3	1	1	1	0	1	0	1	40
Gammaproteobacteria	2	8	1	6	4	1	3	1	0	1	2	3	2	0	0	0	4	1	39
Deltaproteobacteria	1	0	1	4	3	0	1	1	0	0	1	1	1	0	0	0	4	1	19
Unclassified Proteobacteria	0	1	0	0	0	0	1	0	0	0	0	1	0	0	0	2	0	0	5
Acidobacteria	0	1	0	2	19	0	3	2	0	1	0	0	0	0	0	1	0	1	30
Actinobacteria	4	7	3	3	22	1	6	3	0	2	4	0	1	2	0	1	6	0	65
Armatimonadetes	0	0	0	1	0	0	0	0	0	0	0	0	0	0	0	0	0	0	1
Bacteroidetes	5	17	3	15	11	6	8	7	2	4	10	8	6	0	0	2	5	4	113
Candidate division WPS-1	0	0	0	0	1	0	0	0	0	0	0	0	0	0	0	0	0	0	1
Candidate division WPS-2	1	0	0	0	1	0	0	0	0	0	0	0	0	0	0	0	0	0	2
Candidate phylum Saccharibacteria	1	1	0	0	0	0	0	1	0	0	0	0	0	0	0	0	1	0	4
Chloroflexi	1	0	2	1	1	1	0	1	0	2	0	1	0	0	0	0	1	0	11
Cyanobacteria	0	0	0	0	0	2	0	0	0	0	0	0	0	0	0	0	0	0	2
Firmicutes	0	3	4	1	1	0	0	0	1	0	0	0	0	0	0	2	0	0	12
Gemmatimonadetes	0	0	1	0	0	0	0	0	0	0	0	0	0	0	0	0	0	0	1
Hydrogenedentes	0	0	0	0	0	0	0	0	0	0	0	1	0	0	0	0	0	0	1
Latescibacteria	0	0	0	0	0	1	0	0	0	0	0	0	0	0	0	0	0	0	1
Parcubacteria	0	0	0	6	0	0	0	0	1	0	0	0	2	0	0	0	0	1	10
Planctomycetes	0	2	1	3	1	0	2	0	0	1	2	0	1	0	0	0	0	0	13
Spirochaetes	0	0	0	1	0	0	0	0	0	0	0	0	0	0	0	0	0	0	1
Tenericutes	0	1	0	0	0	0	0	0	0	0	0	0	0	0	0	0	0	0	1
Verrucomicrobia	1	0	1	0	2	0	0	0	0	0	1	0	0	0	0	0	1	0	6
Unclassified Bacteria	4	7	4	13	11	2	1	3	1	0	0	3	1	0	0	2	3	2	57
Sum	23	66	26	72	110	17	36	26	6	24	31	20	15	3	0	13	31	14	533
total number of observed OTUs	2954.2	3673.5	2873	3128.6	3019	3174.5	2776.6	2987.2	2649.4	2803.6	3083.6	3052.4	2924.2	2734.6	2925.33	2740.4	3052.2	2767
relative amount of specific responders (%)	0.778553	1.79665	0.904977	2.30135	3.64359	0.535517	1.29655	0.87038	0.226466	0.856042	1.00532	0.655222	0.512961	0.109705	0	0.474383	1.01566	0.505963
Average rel. amount of plant specific resp.	0.971627

## Sheet: proportion rare biosphere OTUs
Rare biosphere analysis
Number of response OTUs								Relative population size of response OTUs
	Positive response OTUs			Negative response OTUs					Positive response OTUs		Negative response OTUs
	Number of OTUs			Number of OTUs					Summed relative abundance (%)		Summed relative abundance (%)
Plant	Abundanta	Low abundanceb	Proportion low-abundance OTUs (%)	Abundanta	Low abundanceb	Proportion low-abundance OTUs (%)		Plant	Abundanta	Low abundanceb	Abundanta	Low abundanceb
B. sylvaticum	0	8	100	0	23	100		B. sylvaticum	0	0.302617	0	0.0250582
D. glomerata	1	14	93.3333	0	66	100		D. glomerata	0.128156	0.327877	0	0.0321317
D. cespitosa	1	33	97.0588	2	24	92.3077		D. cespitosa	0.357485	0.877261	0.230936	0.133867
P. pratense	3	9	75	1	71	98.6111		P. pratense	0.573209	0.366483	0.320355	0.312166
C. jacea	0	1	100	0	110	100		C. jacea	0	0.0260378	0	0.198817
C. oleraceum	1	8	88.8889	0	17	100		C. oleraceum	0.128818	0.273939	0	0.0265463
J. vulgaris	2	28	93.3333	0	36	100		J. vulgaris	0.895563	0.588069	0	0.00878682
P. dysenterica	0	10	100	0	26	100		P. dysenterica	0	0.282631	0	0.0846137
T. officinale	3	51	94.4444	0	6	100		T. officinale	0.591013	1.36596	0	0.00754716
R. maritimus	2	39	95.122	0	24	100		R. maritimus	0.524072	1.21451	0	0.087134
R. obtusifolius	0	1	100	0	31	100		R. obtusifolius	0	0.0292351	0	0.0793675
S. alba	3	68	95.7746	0	20	100		S. alba	0.302069	1.5017	0	0.0784614
S. vulgaris	1	52	98.1132	0	15	100		S. vulgaris	0.488845	1.06224	0	0.0157715
P. lanceolata	6	9	60	0	3	100		P. lanceolata	0.920727	0.41574	0	0.000605107
P. major	4	20	83.3333	0	0	NA		P. major	0.494767	0.634825	NA	NA
V. thapsus	5	10	66.6667	0	13	100		V. thapsus	0.741855	0.549236	0	0.0402152
S. pratensis	0	19	100	0	31	100		S. pratensis	0	0.709359	0	0.0300709
L. corniculatus	4	33	89.1892	0	14	100		L. corniculatus	0.65279	0.879386	0	0.0138597
Minimum			60			92.3077		a - abundant OTUs have a relative abundance of ≥0.1%
Mean			90.5699			99.4658		b - low-abundance OTUs have a relative abundance of <0.1%
Maximum			100			100
a - abundant OTUs have a relative abundance of ≥0.1%
b - low-abundance OTUs have a relative abundance of <0.1%
