# Supplementary material for: A Small Number of Low-abundance Bacteria Dominate Plant Species-specific Responses during Rhizosphere Colonization
Source: Front Microbiol. 2017 May 29;8:975. doi: 10.3389/fmicb.2017.00975 (PMC5447024; doi:10.3389/fmicb.2017.00975)
Supplement: Supplementary file 7 [file Table_3.XLSX]

## Sheet: common responders
								Relative abundance (%)
	log2FC		Taxonomy of bacterial response OTUs					after conditioning		before conditioning
Common response OTU	Mean	Stand. dev.	Phylum	Class	Order	Family	Genus	Mean	Stand. dev.	Mean	Stand. dev.
Otu00004	7.6569	0.960555	Chloroflexi	Anaerolineae	Anaerolineales	Anaerolineaceae	unclassified	1.78716	0.800743	0.00536271	0.0199135
Otu00019	7.44747	0.733084	unclassified	unclassified	unclassified	unclassified	unclassified	0.920251	0.649815	0.000151117	0.000710673
Otu00011	7.35121	1.45478	Cyanobacteria	Cyanobacteria	Family_I	GpI	unclassified	1.04084	1.59687	6.20141e-05	0.000409435
Otu00020	7.34985	0.850756	Parcubacteria	unclassified	unclassified	unclassified	unclassified	0.903456	0.722768	0.000270977	0.00159796
Otu00039	7.02236	0.52245	Parcubacteria	unclassified	unclassified	unclassified	unclassified	0.612106	0.354923	6.3802e-05	0.000591675
Otu00038	6.87189	0.718427	Chloroflexi	Anaerolineae	Anaerolineales	Anaerolineaceae	unclassified	0.639251	0.436181	0.000570777	0.00342144
Otu00047	6.67043	0.899303	Proteobacteria	Deltaproteobacteria	Myxococcales	Polyangiaceae	unclassified	0.547575	0.270556	0.00114341	0.0106035
Otu00067	6.49312	0.66174	Proteobacteria	Alphaproteobacteria	Rhizobiales	unclassified	unclassified	0.457781	0.223078	0.000133161	0.000710362
Otu00043	6.46313	0.669226	Chloroflexi	Anaerolineae	Anaerolineales	Anaerolineaceae	Longilinea	0.580845	0.282506	0.00174154	0.006782
Otu00072	6.43902	0.654576	Proteobacteria	Deltaproteobacteria	Myxococcales	Polyangiaceae	unclassified	0.473035	0.563712	0.000289369	0.0015458
Otu00082	6.41815	0.612357	Parcubacteria	unclassified	unclassified	unclassified	unclassified	0.423807	0.269322	0	0
Otu00092	6.13071	0.746531	Chloroflexi	Anaerolineae	Anaerolineales	Anaerolineaceae	unclassified	0.371903	0.299286	0.000337344	0.00183786
Otu00105	6.06592	0.693386	unclassified	unclassified	unclassified	unclassified	unclassified	0.339453	0.288087	4.21912e-05	0.000391266
Otu00044	5.79772	0.908657	Proteobacteria	Alphaproteobacteria	Rhizobiales	unclassified	unclassified	0.595432	0.359339	0.00480263	0.00841125
Otu00123	5.76669	0.904583	Candidatus_Saccharibacteria	unclassified	unclassified	unclassified	unclassified	0.293483	0.220716	6.93749e-05	0.000452896
Otu00163	5.56606	0.477312	Parcubacteria	unclassified	unclassified	unclassified	unclassified	0.223156	0.101724	3.07405e-05	0.000285076
Otu00060	5.51468	1.02519	Bacteroidetes	unclassified	unclassified	unclassified	unclassified	0.480824	0.170555	0.00554019	0.00980006
Otu00076	5.49359	1.16823	unclassified	unclassified	unclassified	unclassified	unclassified	0.45254	0.332027	0.0064094	0.0217691
Otu00015	5.4079	1.25799	Proteobacteria	Gammaproteobacteria	unclassified	unclassified	unclassified	1.02446	0.50443	0.0201124	0.0264077
Otu00177	5.40114	0.399094	Proteobacteria	Alphaproteobacteria	Rhizobiales	unclassified	unclassified	0.209986	0.0784689	0.000231331	0.00117261
Otu00198	5.275	0.631179	Verrucomicrobia	Opitutae	Opitutales	Opitutaceae	Opitutus	0.197578	0.154559	2.06432e-05	0.000191437
Otu00223	5.2481	0.380934	Bacteroidetes	Sphingobacteriia	Sphingobacteriales	Saprospiraceae	Haliscomenobacter	0.176862	0.0737867	3.5776e-05	0.000331773
Otu00209	5.14725	0.932186	unclassified	unclassified	unclassified	unclassified	unclassified	0.196312	0.166629	3.93619e-05	0.000365027
Otu00230	5.12915	0.457219	Chloroflexi	Anaerolineae	Anaerolineales	Anaerolineaceae	Levilinea	0.170454	0.101054	0.000101308	0.000735646
Otu00131	5.12443	0.645475	unclassified	unclassified	unclassified	unclassified	unclassified	0.274954	0.128289	0.00284873	0.00699618
Otu00238	5.11505	0.439093	unclassified	unclassified	unclassified	unclassified	unclassified	0.159452	0.106298	0	0
Otu00007	5.10709	1.36394	Parcubacteria	unclassified	unclassified	unclassified	unclassified	1.28257	0.675073	0.0337626	0.0521608
Otu00246	5.086	0.586519	Proteobacteria	Gammaproteobacteria	unclassified	unclassified	unclassified	0.170191	0.0906723	0.000102716	0.000720627
Otu00237	5.03734	0.598951	Parcubacteria	unclassified	unclassified	unclassified	unclassified	0.164274	0.0953279	0.000267908	0.00119805
Otu00247	4.9848	0.458365	Parcubacteria	unclassified	unclassified	unclassified	unclassified	0.168908	0.0728099	0.000547479	0.00177037
Otu00290	4.95841	0.505785	Proteobacteria	Alphaproteobacteria	unclassified	unclassified	unclassified	0.15031	0.122403	0	0
Otu00282	4.92817	0.354531	candidate_division_WPS-2	unclassified	unclassified	unclassified	unclassified	0.140878	0.0640413	0	0
Otu00160	4.89347	0.87786	Proteobacteria	Alphaproteobacteria	Rhodospirillales	Rhodospirillaceae	unclassified	0.220654	0.142783	0.00184273	0.0036461
Otu00224	4.87857	0.98705	Gemmatimonadetes	Gemmatimonadetes	Gemmatimonadales	Gemmatimonadaceae	Gemmatimonas	0.168965	0.125128	0.000418741	0.00142674
Otu00281	4.87419	0.561579	Bacteroidetes	Sphingobacteriia	Sphingobacteriales	Saprospiraceae	unclassified	0.147564	0.111157	0.000130725	0.000708945
Otu00314	4.85907	0.358985	Parcubacteria	unclassified	unclassified	unclassified	unclassified	0.138042	0.0571413	0.000140557	0.000689608
Otu00265	4.83548	0.960019	unclassified	unclassified	unclassified	unclassified	unclassified	0.160811	0.183655	0.000224574	0.00177262
Otu00217	4.78234	0.601487	Parcubacteria	unclassified	unclassified	unclassified	unclassified	0.181687	0.0891445	0.00179858	0.00451422
Otu00056	4.75396	0.794109	Proteobacteria	Gammaproteobacteria	unclassified	unclassified	unclassified	0.507629	0.215362	0.0112416	0.0167667
Otu00320	4.71928	0.627892	Proteobacteria	Alphaproteobacteria	Rhodospirillales	unclassified	unclassified	0.136537	0.0873495	0.000221702	0.00121334
Otu00151	4.69106	1.02858	Parcubacteria	unclassified	unclassified	unclassified	unclassified	0.228909	0.130227	0.00371793	0.00840678
Otu00365	4.65733	0.496255	Parcubacteria	unclassified	unclassified	unclassified	unclassified	0.118719	0.066659	3.81393e-05	0.000353689
Otu00384	4.63457	0.39613	Acidobacteria	Acidobacteria_Gp6	Gp6	unclassified	unclassified	0.115106	0.0438222	3.1477e-05	0.000291905
Otu00309	4.61478	0.723228	Proteobacteria	Deltaproteobacteria	Myxococcales	unclassified	unclassified	0.137778	0.123882	0.000735151	0.00413302
Otu00138	4.5671	0.638281	unclassified	unclassified	unclassified	unclassified	unclassified	0.268742	0.127783	0.00519148	0.0105532
Otu00319	4.52684	0.638481	Proteobacteria	Alphaproteobacteria	Rhizobiales	unclassified	unclassified	0.132028	0.0884248	0.000667255	0.00210497
Otu00359	4.52388	0.605782	unclassified	unclassified	unclassified	unclassified	unclassified	0.116718	0.101312	0	0
Otu00352	4.4511	0.498091	Parcubacteria	unclassified	unclassified	unclassified	unclassified	0.121227	0.070512	0.000633451	0.00218607
Otu00393	4.43241	0.496394	Proteobacteria	Alphaproteobacteria	unclassified	unclassified	unclassified	0.107954	0.0747579	0.000328559	0.00154291
Otu00449	4.38413	0.406691	Parcubacteria	unclassified	unclassified	unclassified	unclassified	0.0935323	0.0376033	0	0
Otu00203	4.35771	1.00028	Proteobacteria	Alphaproteobacteria	Rhodospirillales	unclassified	unclassified	0.18488	0.0954239	0.0039702	0.0082646
Otu00417	4.34465	0.916183	Chloroflexi	Anaerolineae	Anaerolineales	Anaerolineaceae	unclassified	0.108016	0.115262	3.81844e-05	0.000354107
Otu00444	4.28984	0.719035	Proteobacteria	Alphaproteobacteria	unclassified	unclassified	unclassified	0.104675	0.0936269	0.000355911	0.00277585
Otu00318	4.28114	0.51925	Acidobacteria	Acidobacteria_Gp3	Gp3	unclassified	unclassified	0.131919	0.0452945	0.00200923	0.00433203
Otu00394	4.27176	0.790284	unclassified	unclassified	unclassified	unclassified	unclassified	0.110401	0.0793746	0.000675657	0.00315246
Otu00462	4.25978	0.624445	Proteobacteria	Alphaproteobacteria	Rhizobiales	unclassified	unclassified	0.0944122	0.0650761	3.15753e-05	0.000292817
Otu00303	4.23506	0.459096	Proteobacteria	Deltaproteobacteria	Myxococcales	Polyangiaceae	unclassified	0.134013	0.0657052	0.00203308	0.00461534
Otu00382	4.22919	0.602966	unclassified	unclassified	unclassified	unclassified	unclassified	0.110711	0.071152	0.0010932	0.00361396
Otu00125	4.20806	0.894433	Proteobacteria	Alphaproteobacteria	Rhizobiales	unclassified	unclassified	0.273428	0.124098	0.00836654	0.0109239
Otu00511	4.1983	0.414896	Bacteroidetes	unclassified	unclassified	unclassified	unclassified	0.0831434	0.0479343	2.55171e-05	0.000236636
Otu00212	4.18926	0.838687	Chloroflexi	Anaerolineae	Anaerolineales	Anaerolineaceae	unclassified	0.174122	0.0737764	0.00401772	0.00631539
Otu00475	4.15945	0.276065	Acidobacteria	Acidobacteria_Gp3	Gp3	unclassified	unclassified	0.0877478	0.0324258	0.000306374	0.00112858
Otu00415	4.09839	0.360746	Proteobacteria	Deltaproteobacteria	Myxococcales	Polyangiaceae	unclassified	0.103818	0.0424945	0.0010998	0.00210281
Otu00347	4.07962	0.727373	Proteobacteria	Alphaproteobacteria	Rhodospirillales	unclassified	unclassified	0.123816	0.0498263	0.00220052	0.00443741
Otu00425	4.0611	0.715537	unclassified	unclassified	unclassified	unclassified	unclassified	0.100284	0.0695666	0.00112138	0.00355137
Otu00446	4.04195	0.667508	Proteobacteria	Alphaproteobacteria	Rhizobiales	unclassified	unclassified	0.0946843	0.0562228	0.000672745	0.00166275
Otu00469	4.02838	0.967443	Proteobacteria	Alphaproteobacteria	unclassified	unclassified	unclassified	0.0906239	0.121363	6.68817e-05	0.000437019
Otu00337	4.01927	0.500879	Gemmatimonadetes	Gemmatimonadetes	Gemmatimonadales	Gemmatimonadaceae	Gemmatimonas	0.121502	0.0545215	0.00221557	0.0036838
Otu00553	3.98519	0.458503	Parcubacteria	unclassified	unclassified	unclassified	unclassified	0.0729308	0.0371956	0.000121727	0.000834941
Otu00533	3.96969	0.615828	unclassified	unclassified	unclassified	unclassified	unclassified	0.0769832	0.0767577	0.000118085	0.000827426
Otu00530	3.96593	0.435802	Chloroflexi	Anaerolineae	Anaerolineales	Anaerolineaceae	unclassified	0.0810744	0.035458	0.000398482	0.00109559
Otu00542	3.94767	0.391378	Parcubacteria	unclassified	unclassified	unclassified	unclassified	0.0712182	0.0367316	3.50936e-05	0.000325444
Otu00613	3.92038	0.460107	Actinobacteria	Actinobacteria	Actinomycetales	Demequinaceae	unclassified	0.0699975	0.0544768	0	0
Otu00483	3.88273	0.58454	Proteobacteria	Alphaproteobacteria	Rhodospirillales	Rhodospirillaceae	Dongia	0.0890579	0.0406355	0.000934832	0.00234983
Otu00607	3.8519	0.494531	Bacteroidetes	Sphingobacteriia	Sphingobacteriales	Saprospiraceae	Haliscomenobacter	0.0699114	0.0369504	0.000229665	0.00106229
Otu00562	3.84516	0.936435	Chloroflexi	Anaerolineae	Anaerolineales	Anaerolineaceae	unclassified	0.0747203	0.0818989	3.6796e-05	0.000341232
Otu00631	3.8306	0.512243	Planctomycetes	Planctomycetia	Planctomycetales	Planctomycetaceae	Pirellula	0.0649209	0.0368896	0	0
Otu00424	3.81054	0.439355	unclassified	unclassified	unclassified	unclassified	unclassified	0.0986422	0.0358049	0.00193314	0.00314021
Otu00391	3.80913	0.665699	Proteobacteria	Alphaproteobacteria	unclassified	unclassified	unclassified	0.108518	0.0398059	0.00264651	0.00594083
Otu00582	3.79588	0.401407	Proteobacteria	Alphaproteobacteria	Rhizobiales	unclassified	unclassified	0.0679068	0.0257667	0.000225827	0.000931075
Otu00236	3.79168	0.875593	Bacteroidetes	Sphingobacteriia	Sphingobacteriales	Saprospiraceae	Haliscomenobacter	0.161969	0.112876	0.00615562	0.00959057
Otu00500	3.78959	0.69221	Proteobacteria	Deltaproteobacteria	unclassified	unclassified	unclassified	0.0829839	0.03355	0.00147758	0.0041956
Otu00477	3.77209	0.390984	Proteobacteria	Alphaproteobacteria	Rhizobiales	unclassified	unclassified	0.0868444	0.0289966	0.00132903	0.0022593
Otu00432	3.7602	0.567349	Proteobacteria	Alphaproteobacteria	Rhizobiales	Beijerinckiaceae	unclassified	0.101145	0.0528225	0.00200975	0.00320453
Otu00654	3.75548	0.544914	Parcubacteria	unclassified	unclassified	unclassified	unclassified	0.059471	0.0438004	0	0
Otu00429	3.74103	0.546482	Proteobacteria	Alphaproteobacteria	unclassified	unclassified	unclassified	0.0939563	0.0400352	0.00180038	0.00244237
Otu00668	3.73015	0.41858	Armatimonadetes	unclassified	unclassified	unclassified	unclassified	0.0608858	0.0291188	7.15519e-05	0.000663545
Otu00487	3.71982	0.338869	Acidobacteria	Acidobacteria_Gp3	Gp3	unclassified	unclassified	0.0863653	0.0380158	0.001698	0.00350953
Otu00681	3.70957	0.465467	Bacteroidetes	unclassified	unclassified	unclassified	unclassified	0.0594853	0.0343623	7.9954e-05	0.000529267
Otu00510	3.6941	0.627183	Proteobacteria	Alphaproteobacteria	unclassified	unclassified	unclassified	0.0755457	0.0652419	0.00101098	0.00341779
Otu00601	3.68911	0.531152	Bacteroidetes	unclassified	unclassified	unclassified	unclassified	0.0658712	0.030374	0.000526142	0.00227266
Otu00501	3.66703	0.501251	Proteobacteria	Alphaproteobacteria	Rhizobiales	Hyphomicrobiaceae	unclassified	0.0840417	0.033633	0.00144174	0.00247973
Otu00381	3.6436	0.845168	Proteobacteria	Betaproteobacteria	Burkholderiales	Burkholderiales_incertae_sedis	unclassified	0.0990338	0.0852929	0.00178346	0.00283311
Otu00690	3.63631	0.404824	Proteobacteria	Alphaproteobacteria	unclassified	unclassified	unclassified	0.056063	0.0253617	2.34774e-05	0.000217721
Otu00680	3.63264	0.739656	Acidobacteria	Acidobacteria_Gp6	Gp6	unclassified	unclassified	0.0622797	0.0450902	0	0
Otu00016	3.62942	0.829236	Proteobacteria	Gammaproteobacteria	unclassified	unclassified	unclassified	0.946962	0.374984	0.0568374	0.0615227
Otu00684	3.62179	0.472904	Verrucomicrobia	Opitutae	Opitutales	Opitutaceae	Opitutus	0.0565179	0.0293472	0.000108208	0.000498664
Otu00622	3.55681	0.517584	Proteobacteria	Alphaproteobacteria	Rhizobiales	unclassified	unclassified	0.064282	0.0321344	0.000640947	0.00160884
Otu00706	3.54644	0.357143	Proteobacteria	Alphaproteobacteria	unclassified	unclassified	unclassified	0.0561339	0.0228785	0.000262876	0.000907779
Otu00554	3.52093	0.620205	unclassified	unclassified	unclassified	unclassified	unclassified	0.0702976	0.0471764	0.00142158	0.00315525
Otu00688	3.49186	0.526465	Chloroflexi	Anaerolineae	Anaerolineales	Anaerolineaceae	unclassified	0.0562248	0.0424934	0.000345978	0.00148404
Otu00800	3.46118	0.465707	unclassified	unclassified	unclassified	unclassified	unclassified	0.0498757	0.0290895	5.67404e-05	0.000383461
Otu00737	3.45808	0.446279	unclassified	unclassified	unclassified	unclassified	unclassified	0.0494318	0.0236506	2.06432e-05	0.000191437
Otu00579	3.45173	0.635303	unclassified	unclassified	unclassified	unclassified	unclassified	0.0687963	0.03773	0.00163749	0.00449474
Otu00496	3.45033	0.550691	Proteobacteria	Gammaproteobacteria	Xanthomonadales	Sinobacteraceae	Steroidobacter	0.0789722	0.0361547	0.00240755	0.00505624
Otu00170	3.4068	0.721468	Proteobacteria	Alphaproteobacteria	Rhizobiales	unclassified	unclassified	0.214907	0.0890781	0.0124477	0.0121932
Otu00603	3.40461	0.644313	unclassified	unclassified	unclassified	unclassified	unclassified	0.0655452	0.0448699	0.00132308	0.00221825
Otu00842	3.40261	0.540841	Candidatus_Saccharibacteria	unclassified	unclassified	unclassified	unclassified	0.0471933	0.0328232	2.34774e-05	0.000217721
Otu00813	3.40009	0.357407	unclassified	unclassified	unclassified	unclassified	unclassified	0.0467337	0.0245864	3.93619e-05	0.000365027
Otu00656	3.3993	0.644	Chloroflexi	Anaerolineae	Anaerolineales	Anaerolineaceae	unclassified	0.0613207	0.0505485	0.000871969	0.00234532
Otu00630	3.38707	0.637414	Bacteroidetes	Bacteroidetes_incertae_sedis	Ohtaekwangia	unclassified	unclassified	0.0615322	0.0435966	0.000843467	0.00223677
Otu00825	3.3785	0.493752	Bacteroidetes	Flavobacteriia	Flavobacteriales	Cryomorphaceae	Fluviicola	0.0456012	0.0326395	0	0
Otu00850	3.33542	0.394923	unclassified	unclassified	unclassified	unclassified	unclassified	0.0444453	0.0332302	7.26315e-05	0.00047352
Otu00720	3.33072	0.739508	unclassified	unclassified	unclassified	unclassified	unclassified	0.0544979	0.0303549	0.00087507	0.00365344
Otu00543	3.29702	0.557072	Proteobacteria	Alphaproteobacteria	Rhizobiales	Hyphomicrobiaceae	unclassified	0.0749748	0.0390813	0.00244497	0.00495409
Otu00361	3.28189	0.766092	Proteobacteria	Alphaproteobacteria	Rhizobiales	unclassified	unclassified	0.107339	0.0609852	0.00477356	0.00627077
Otu00818	3.2584	0.528919	Planctomycetes	Planctomycetia	Planctomycetales	Planctomycetaceae	unclassified	0.0470999	0.0218228	0.000555036	0.00229408
Otu00519	3.25509	0.573036	Proteobacteria	Alphaproteobacteria	Rhizobiales	Hyphomicrobiaceae	Hyphomicrobium	0.0775675	0.0342142	0.00310998	0.0053627
Otu00719	3.19364	0.504244	Proteobacteria	Alphaproteobacteria	unclassified	unclassified	unclassified	0.0524195	0.0323614	0.000895924	0.00212345
Otu00522	3.18175	0.621079	Proteobacteria	Betaproteobacteria	unclassified	unclassified	unclassified	0.0707894	0.0479346	0.00278193	0.00474468
Otu00712	3.17567	0.507413	Parcubacteria	unclassified	unclassified	unclassified	unclassified	0.0522429	0.0308773	0.00132208	0.00413687
Otu00942	3.16448	0.549771	Proteobacteria	Alphaproteobacteria	Rhizobiales	unclassified	unclassified	0.039979	0.0272983	2.63492e-05	0.000244353
Otu00742	3.13469	0.440318	Proteobacteria	Alphaproteobacteria	unclassified	unclassified	unclassified	0.0535133	0.0276951	0.00140234	0.00239147
Otu00584	3.0183	0.564242	Acidobacteria	Acidobacteria_Gp6	Gp6	unclassified	unclassified	0.0668841	0.0287937	0.00309369	0.00482995
Otu00922	2.99734	0.477085	Parcubacteria	unclassified	unclassified	unclassified	unclassified	0.0383762	0.0265875	0.000438198	0.00149077
Otu00647	2.78771	0.570462	unclassified	unclassified	unclassified	unclassified	unclassified	0.0579178	0.0283542	0.00297572	0.00370522
Otu01072	2.77832	0.39985	Planctomycetes	Phycisphaerae	Phycisphaerales	Phycisphaeraceae	Phycisphaera	0.0308561	0.018728	0.000181852	0.000855582
Otu00273	-2.55334	0.536132	Proteobacteria	Alphaproteobacteria	Rhizobiales	Methylocystaceae	Methylocystis	0.0258631	0.0135377	0.113873	0.0386399
Otu01533	-2.79453	0.430235	Bacteroidetes	Sphingobacteriia	Sphingobacteriales	Sphingobacteriaceae	Pedobacter	0.00046998	0.00168329	0.0173542	0.0115278
Otu01220	-2.95193	0.676279	Bacteroidetes	Flavobacteriia	Flavobacteriales	Flavobacteriaceae	Flavobacterium	0.00121377	0.00303215	0.0226802	0.0181642
Otu00438	-2.99239	0.451663	Actinobacteria	Actinobacteria	Actinomycetales	Microbacteriaceae	unclassified	0.011537	0.00971558	0.0801434	0.0406119
Otu01050	-3.19077	0.469286	Proteobacteria	Alphaproteobacteria	unclassified	unclassified	unclassified	0.00143379	0.00293896	0.0296014	0.0155915
Otu01158	-3.24861	0.539618	Bacteroidetes	Flavobacteriia	Flavobacteriales	Flavobacteriaceae	Flavobacterium	0.000527579	0.00143243	0.0256909	0.0195537
Otu01253	-3.29587	0.373931	Bacteroidetes	Flavobacteriia	Flavobacteriales	Flavobacteriaceae	Flavobacterium	8.96714e-05	0.000537185	0.022906	0.0137235
Otu01236	-3.31449	0.442542	Bacteroidetes	Sphingobacteriia	Sphingobacteriales	Sphingobacteriaceae	Pedobacter	0.000185891	0.000899839	0.0240895	0.0127096
Otu01207	-3.31526	0.46951	Bacteroidetes	Flavobacteriia	Flavobacteriales	Flavobacteriaceae	Flavobacterium	0.000284169	0.00115929	0.0243254	0.0159052
Otu00231	-3.31792	0.693489	Proteobacteria	Alphaproteobacteria	Rhizobiales	Phyllobacteriaceae	unclassified	0.0188166	0.0169604	0.144221	0.0671526
Otu01151	-3.33924	0.464635	Proteobacteria	Alphaproteobacteria	Sphingomonadales	Sphingomonadaceae	unclassified	0.000318708	0.00114284	0.0260231	0.0149723
Otu00785	-3.357	0.590978	Planctomycetes	Planctomycetia	Planctomycetales	Planctomycetaceae	unclassified	0.00289234	0.00388844	0.0429847	0.0209014
Otu01162	-3.37498	0.618057	Bacteroidetes	Flavobacteriia	Flavobacteriales	Flavobacteriaceae	Flavobacterium	0	0	0.0262004	0.0250049
Otu00976	-3.40222	0.563702	Hydrogenedentes	Candidatus_Hydrogenedens	unclassified	unclassified	unclassified	0.0012631	0.00263045	0.0334607	0.0168777
Otu01199	-3.40499	0.449872	Proteobacteria	Alphaproteobacteria	Rhodospirillales	unclassified	unclassified	0.000177786	0.00101013	0.0255999	0.0121598
Otu01124	-3.427	0.482181	Proteobacteria	Betaproteobacteria	Burkholderiales	Comamonadaceae	unclassified	0.000339579	0.00114714	0.0277322	0.0132656
Otu00590	-3.43524	0.645926	unclassified	unclassified	unclassified	unclassified	unclassified	0.00494608	0.00631809	0.0576953	0.0241651
Otu00289	-3.45198	0.574296	Bacteroidetes	Bacteroidetes_incertae_sedis	Ohtaekwangia	unclassified	unclassified	0.0131025	0.012687	0.117923	0.0658345
Otu01133	-3.47346	0.407687	Bacteroidetes	Flavobacteriia	Flavobacteriales	Flavobacteriaceae	Flavobacterium	0.000148707	0.00100155	0.0262954	0.0139817
Otu00965	-3.47759	0.602368	Proteobacteria	Gammaproteobacteria	Xanthomonadales	Xanthomonadaceae	Arenimonas	0.00101863	0.00282271	0.0357879	0.0235611
Otu01126	-3.489	0.519156	Bacteroidetes	unclassified	unclassified	unclassified	unclassified	0.000120248	0.000608738	0.0275821	0.0196272
Otu01157	-3.49869	0.523658	Bacteroidetes	Flavobacteriia	Flavobacteriales	Flavobacteriaceae	Chryseobacterium	0	0	0.0259067	0.0218014
Otu01010	-3.50732	0.844398	Proteobacteria	Alphaproteobacteria	Sphingomonadales	Sphingomonadaceae	Sphingopyxis	0.000557133	0.00396574	0.0333009	0.027037
Otu00341	-3.52743	0.842762	Proteobacteria	Alphaproteobacteria	Caulobacterales	Caulobacteraceae	unclassified	0.00994829	0.00907712	0.104678	0.0601979
Otu01081	-3.53084	0.790207	Bacteroidetes	Sphingobacteriia	Sphingobacteriales	Sphingobacteriaceae	Pedobacter	3.43047e-05	0.000318128	0.0293138	0.0344647
Otu01095	-3.53415	0.51308	Proteobacteria	Alphaproteobacteria	Caulobacterales	Caulobacteraceae	Brevundimonas	0.000191101	0.000922266	0.0301161	0.0255357
Otu01023	-3.57759	0.539277	Proteobacteria	Alphaproteobacteria	unclassified	unclassified	unclassified	0.000478961	0.0017193	0.0319996	0.0127426
Otu01052	-3.58853	0.545229	Bacteroidetes	Sphingobacteriia	Sphingobacteriales	Sphingobacteriaceae	unclassified	0	0	0.0300949	0.0260304
Otu00323	-3.61818	0.506176	Gemmatimonadetes	Gemmatimonadetes	Gemmatimonadales	Gemmatimonadaceae	Gemmatimonas	0.00980756	0.00925922	0.108184	0.0529247
Otu00050	-3.62166	0.687355	Proteobacteria	Alphaproteobacteria	Rhizobiales	Hyphomicrobiaceae	Devosia	0.0550158	0.0373843	0.465604	0.289484
Otu00244	-3.63202	0.673491	Proteobacteria	Alphaproteobacteria	unclassified	unclassified	unclassified	0.0136898	0.0154519	0.138511	0.0676122
Otu00853	-3.64201	0.852804	Proteobacteria	Gammaproteobacteria	Gammaproteobacteria_incertae_sedis	Solimonas	unclassified	0.000784692	0.00173158	0.0397985	0.0285177
Otu00694	-3.64575	0.639171	Proteobacteria	Alphaproteobacteria	Sphingomonadales	unclassified	unclassified	0.00256274	0.00587946	0.0484598	0.0216327
Otu00932	-3.67763	0.74328	Bacteroidetes	Sphingobacteriia	Sphingobacteriales	Sphingobacteriaceae	Pedobacter	0.000351634	0.00127197	0.0357983	0.0284892
Otu00747	-3.68857	0.664793	Bacteroidetes	Sphingobacteriia	Sphingobacteriales	Sphingobacteriaceae	Pedobacter	0.00195526	0.00367204	0.0452162	0.0186659
Otu00876	-3.6992	0.477251	Proteobacteria	Betaproteobacteria	Burkholderiales	Comamonadaceae	Polaromonas	0.000928275	0.00227985	0.0380374	0.0217117
Otu00846	-3.70344	0.559622	Proteobacteria	Gammaproteobacteria	Xanthomonadales	Xanthomonadaceae	Luteimonas	0.00100221	0.00202749	0.0403598	0.0253478
Otu00145	-3.70924	0.763271	Proteobacteria	Alphaproteobacteria	unclassified	unclassified	unclassified	0.0206357	0.0156006	0.206391	0.085828
Otu00885	-3.72634	0.663488	Proteobacteria	unclassified	unclassified	unclassified	unclassified	0.000741902	0.00208819	0.0381653	0.0257595
Otu00904	-3.7387	0.562545	Proteobacteria	Alphaproteobacteria	Sphingomonadales	Erythrobacteraceae	Altererythrobacter	0.000724914	0.00177248	0.0369843	0.0127653
Otu00871	-3.74355	0.522359	Bacteroidetes	Flavobacteriia	Flavobacteriales	Flavobacteriaceae	Flavobacterium	0.000701571	0.002416	0.0385339	0.0357943
Otu00875	-3.74483	0.555078	Proteobacteria	Alphaproteobacteria	Sphingomonadales	Sphingomonadaceae	Novosphingobium	0.000671747	0.00207869	0.0380898	0.0174997
Otu00774	-3.75667	0.948349	Bacteroidetes	Cytophagia	Cytophagales	Cytophagaceae	Sporocytophaga	0.00065845	0.00185235	0.0421265	0.0457719
Otu00791	-3.77183	0.892513	Proteobacteria	unclassified	unclassified	unclassified	unclassified	0.000686231	0.00195505	0.0428706	0.0393659
Otu00409	-3.78148	0.687793	Proteobacteria	Betaproteobacteria	Burkholderiales	Comamonadaceae	Hydrogenophaga	0.00686689	0.00801447	0.0905338	0.0325658
Otu00886	-3.78521	0.535152	Bacteroidetes	Sphingobacteriia	Sphingobacteriales	Chitinophagaceae	unclassified	0.000638238	0.00217268	0.036907	0.0198035
Otu00918	-3.78822	0.530221	Bacteroidetes	Cytophagia	Cytophagales	Cytophagaceae	Dyadobacter	0.000387587	0.001719	0.0358975	0.0192916
Otu00059	-3.79807	0.712608	Bacteroidetes	Bacteroidetes_incertae_sedis	Ohtaekwangia	unclassified	unclassified	0.0434041	0.0435282	0.416378	0.204515
Otu00115	-3.81381	0.744505	Bacteroidetes	Sphingobacteriia	Sphingobacteriales	Saprospiraceae	Haliscomenobacter	0.0200991	0.0151346	0.26354	0.238092
Otu00057	-3.82037	0.667014	Bacteroidetes	Sphingobacteriia	Sphingobacteriales	Chitinophagaceae	Terrimonas	0.0423367	0.0294573	0.415203	0.109283
Otu00453	-3.82192	0.699203	Proteobacteria	Alphaproteobacteria	Sphingomonadales	Erythrobacteraceae	unclassified	0.00486431	0.00561811	0.0798115	0.0405973
Otu00499	-3.85736	0.522212	Proteobacteria	Alphaproteobacteria	Sphingomonadales	Sphingomonadaceae	unclassified	0.00381189	0.0049869	0.0751759	0.0391959
Otu00916	-3.86566	0.37541	Bacteroidetes	unclassified	unclassified	unclassified	unclassified	0.000261866	0.000894407	0.0363888	0.0149656
Otu00701	-3.8677	0.780179	Bacteroidetes	unclassified	unclassified	unclassified	unclassified	0.00185676	0.0104873	0.0469536	0.037527
Otu00855	-3.88061	0.578793	Proteobacteria	Gammaproteobacteria	Xanthomonadales	Xanthomonadaceae	Luteimonas	0.000356031	0.00127553	0.0402446	0.0250297
Otu00034	-3.90657	0.517649	Proteobacteria	Betaproteobacteria	Burkholderiales	Oxalobacteraceae	Herminiimonas	0.0535441	0.0240557	0.556565	0.166243
Otu00723	-3.91423	0.532807	Proteobacteria	Alphaproteobacteria	Rhodobacterales	Rhodobacteraceae	Rhodobacter	0.00110345	0.00199744	0.0477477	0.025336
Otu00122	-3.9182	0.655755	Proteobacteria	Alphaproteobacteria	Caulobacterales	Caulobacteraceae	Caulobacter	0.0221599	0.0208519	0.24732	0.0676169
Otu00388	-3.92702	0.805931	unclassified	unclassified	unclassified	unclassified	unclassified	0.00527545	0.00554679	0.0938205	0.0703628
Otu00780	-3.93135	0.542621	Proteobacteria	Alphaproteobacteria	Sphingomonadales	Sphingomonadaceae	Sphingobium	0.00060843	0.00186184	0.0439234	0.0239564
Otu00807	-3.9339	0.394204	Bacteroidetes	Flavobacteriia	Flavobacteriales	Flavobacteriaceae	Flavobacterium	0.000490383	0.00127534	0.041353	0.0218316
Otu00387	-3.94695	0.772051	Proteobacteria	Alphaproteobacteria	Rhodobacterales	Rhodobacteraceae	unclassified	0.00619129	0.00844992	0.0929018	0.032283
Otu00664	-3.95022	0.806191	Bacteroidetes	Sphingobacteriia	Sphingobacteriales	Sphingobacteriaceae	Pedobacter	0.0012113	0.00273362	0.0519412	0.0382091
Otu00889	-3.95108	0.638512	Verrucomicrobia	Opitutae	Opitutales	Opitutaceae	Opitutus	0	0	0.0382588	0.0217048
Otu00874	-3.95463	0.584487	Bacteroidetes	Flavobacteriia	Flavobacteriales	Flavobacteriaceae	Aequorivita	2.04995e-05	0.000190104	0.0394058	0.031839
Otu00054	-3.96856	0.79199	Gemmatimonadetes	Gemmatimonadetes	Gemmatimonadales	Gemmatimonadaceae	Gemmatimonas	0.0365378	0.0184049	0.441628	0.244161
Otu00084	-3.98937	0.709743	Bacteroidetes	Sphingobacteriia	Sphingobacteriales	Chitinophagaceae	unclassified	0.0301263	0.0199521	0.339131	0.105586
Otu00571	-3.99147	0.450307	Spirochaetes	Spirochaetia	Spirochaetales	Spirochaetaceae	Spirochaeta	0.00264348	0.00686593	0.0630648	0.0376742
Otu00270	-4.00946	0.73283	Actinobacteria	Actinobacteria	Acidimicrobiales	Iamiaceae	Iamia	0.00834411	0.00917989	0.131685	0.0708119
Otu00693	-4.02894	0.792043	Bacteroidetes	unclassified	unclassified	unclassified	unclassified	0.000470312	0.00161728	0.0491387	0.0442387
Otu00761	-4.04169	0.630099	Bacteroidetes	Flavobacteriia	Flavobacteriales	Flavobacteriaceae	Flavobacterium	0.000458101	0.00186704	0.0441871	0.0338726
Otu00835	-4.04336	0.454642	Bacteroidetes	Flavobacteriia	Flavobacteriales	Flavobacteriaceae	Chryseobacterium	0.000160869	0.000739861	0.040444	0.0171812
Otu00699	-4.04735	0.703705	Bacteroidetes	unclassified	unclassified	unclassified	unclassified	0.000893733	0.00199804	0.0489371	0.0437578
Otu00838	-4.06071	0.458731	Bacteroidetes	Sphingobacteriia	Sphingobacteriales	Sphingobacteriaceae	Pedobacter	6.77381e-05	0.000441907	0.0410985	0.0198856
Otu00801	-4.07262	0.656264	Bacteroidetes	Sphingobacteriia	Sphingobacteriales	Sphingobacteriaceae	Pedobacter	0.00012156	0.00079912	0.0431241	0.0264791
Otu00046	-4.07463	0.865265	Proteobacteria	Alphaproteobacteria	Sphingomonadales	Erythrobacteraceae	Altererythrobacter	0.0361343	0.0290705	0.477909	0.351309
Otu00403	-4.10137	0.461188	Proteobacteria	Alphaproteobacteria	Sphingomonadales	Sphingomonadaceae	unclassified	0.00461371	0.00556729	0.0913068	0.0289715
Otu00260	-4.12193	0.785079	Proteobacteria	Alphaproteobacteria	Rhizobiales	Hyphomicrobiaceae	Devosia	0.00861071	0.00953209	0.138245	0.087469
Otu00297	-4.15962	0.884155	Actinobacteria	Actinobacteria	Actinomycetales	Microbacteriaceae	unclassified	0.0073298	0.0090868	0.120451	0.0499477
Otu00735	-4.15974	0.8077	Tenericutes	Mollicutes	Acholeplasmatales	Acholeplasmataceae	Acholeplasma	4.32993e-05	0.000351819	0.0465248	0.0311101
Otu00113	-4.16319	0.814362	Proteobacteria	Alphaproteobacteria	Sphingomonadales	Erythrobacteraceae	Altererythrobacter	0.0206933	0.0214203	0.259889	0.0941383
Otu00351	-4.16342	0.674127	Proteobacteria	Alphaproteobacteria	Rhizobiales	Hyphomicrobiaceae	Devosia	0.00568957	0.00772402	0.102923	0.0469549
Otu00380	-4.18245	0.84298	Bacteroidetes	Sphingobacteriia	Sphingobacteriales	Chitinophagaceae	Lacibacter	0.003915	0.00543384	0.0972347	0.0527328
Otu00779	-4.18487	0.545915	Bacteroidetes	Sphingobacteriia	Sphingobacteriales	Chitinophagaceae	Chitinophaga	4.84597e-05	0.000449397	0.0452308	0.0277132
Otu00397	-4.19049	0.563377	Verrucomicrobia	Opitutae	Opitutales	Opitutaceae	Opitutus	0.00439116	0.0060672	0.0940289	0.0340329
Otu00364	-4.20962	0.578096	Proteobacteria	Alphaproteobacteria	Rhizobiales	unclassified	unclassified	0.00511574	0.00660688	0.102011	0.0322903
Otu00267	-4.23001	0.539142	Verrucomicrobia	Opitutae	Opitutales	Opitutaceae	Opitutus	0.0069499	0.0078139	0.132167	0.0464815
Otu00653	-4.25219	0.533501	unclassified	unclassified	unclassified	unclassified	unclassified	0.000489119	0.00142244	0.0533881	0.0251197
Otu00153	-4.27893	0.747073	Bacteroidetes	Flavobacteriia	Flavobacteriales	Flavobacteriaceae	unclassified	0.011073	0.0122469	0.207747	0.177526
Otu00722	-4.3029	0.468488	Proteobacteria	Gammaproteobacteria	Xanthomonadales	unclassified	unclassified	4.89617e-05	0.000454052	0.0485436	0.0293379
Otu00520	-4.31458	0.963556	Proteobacteria	Betaproteobacteria	Burkholderiales	Comamonadaceae	Curvibacter	0.00138271	0.00570098	0.0739952	0.0701422
Otu00612	-4.34306	0.593536	Bacteroidetes	unclassified	unclassified	unclassified	unclassified	0.000429402	0.00181818	0.0600761	0.0665779
Otu00134	-4.34751	0.78295	Proteobacteria	Alphaproteobacteria	Rhizobiales	Hyphomicrobiaceae	Devosia	0.0139417	0.0133219	0.237128	0.140633
Otu00026	-4.34933	0.532051	Proteobacteria	Betaproteobacteria	unclassified	unclassified	unclassified	0.0510212	0.0321157	0.702019	0.120464
Otu00595	-4.35121	0.393769	Bacteroidetes	Flavobacteriia	Flavobacteriales	Flavobacteriaceae	Flavobacterium	0.000905161	0.00222779	0.0608604	0.0281297
Otu00022	-4.35334	0.690994	Proteobacteria	Alphaproteobacteria	Caulobacterales	Caulobacteraceae	Brevundimonas	0.0528192	0.0374299	0.743921	0.205442
Otu00018	-4.37564	0.652877	Proteobacteria	Gammaproteobacteria	Xanthomonadales	Xanthomonadaceae	Arenimonas	0.0526539	0.0303457	0.799056	0.42033
Otu00657	-4.37708	0.751914	Bacteroidetes	Sphingobacteriia	Sphingobacteriales	Chitinophagaceae	Ferruginibacter	3.3233e-05	0.00030819	0.0554466	0.0403046
Otu00216	-4.3871	0.602319	Bacteroidetes	Sphingobacteriia	Sphingobacteriales	Sphingobacteriaceae	Pedobacter	0.00800561	0.00872674	0.155961	0.0446439
Otu00599	-4.39021	0.895984	unclassified	unclassified	unclassified	unclassified	unclassified	0.000124	0.000658981	0.0624978	0.0465238
Otu00447	-4.43571	0.462662	Actinobacteria	Actinobacteria	Actinomycetales	Micrococcaceae	Arthrobacter	0.00249836	0.00411208	0.085572	0.0362567
Otu00560	-4.43794	0.961029	Tenericutes	Mollicutes	Acholeplasmatales	Acholeplasmataceae	Acholeplasma	0.000379508	0.0014196	0.0654524	0.051478
Otu00222	-4.44151	0.714459	Proteobacteria	Alphaproteobacteria	Sphingomonadales	Sphingomonadaceae	unclassified	0.00827355	0.00971073	0.155082	0.0464557
Otu00463	-4.44176	0.887297	Bacteroidetes	Flavobacteriia	Flavobacteriales	Flavobacteriaceae	Flavobacterium	0.00238966	0.00644345	0.0793473	0.0513917
Otu00252	-4.44792	0.823561	Proteobacteria	Betaproteobacteria	Methylophilales	Methylophilaceae	Methylotenera	0.00742873	0.0188104	0.136401	0.0865856
Otu00213	-4.45303	0.747213	Proteobacteria	Alphaproteobacteria	Rhizobiales	Rhodobiaceae	Parvibaculum	0.00729128	0.00943348	0.159176	0.0987033
Otu00645	-4.45459	0.628667	Bacteroidetes	Flavobacteriia	Flavobacteriales	Flavobacteriaceae	Flavobacterium	0	0	0.0542974	0.0427475
Otu00570	-4.47567	0.458868	Bacteroidetes	Sphingobacteriia	Sphingobacteriales	Sphingobacteriaceae	Pedobacter	0.000483914	0.00171089	0.0627015	0.0343352
Otu00589	-4.47592	0.329683	Proteobacteria	Alphaproteobacteria	Sphingomonadales	Sphingomonadaceae	Sphingorhabdus	0.000448491	0.00156061	0.0625711	0.0267629
Otu00085	-4.47652	0.84639	Gemmatimonadetes	Gemmatimonadetes	Gemmatimonadales	Gemmatimonadaceae	Gemmatimonas	0.0205398	0.0204592	0.372804	0.243983
Otu00350	-4.48561	0.367632	Proteobacteria	Gammaproteobacteria	Xanthomonadales	Xanthomonadaceae	Arenimonas	0.00335894	0.00412552	0.107053	0.0328824
Otu00340	-4.5035	0.519018	Proteobacteria	Alphaproteobacteria	unclassified	unclassified	unclassified	0.00401802	0.00592008	0.111577	0.0358227
Otu00628	-4.51198	0.45013	Bacteroidetes	Flavobacteriia	Flavobacteriales	Flavobacteriaceae	Vitellibacter	4.31478e-05	0.000400136	0.0580861	0.0322815
Otu00091	-4.51822	0.375517	Proteobacteria	Alphaproteobacteria	unclassified	unclassified	unclassified	0.0181719	0.0110416	0.329211	0.0990074
Otu00598	-4.54339	0.625617	Bacteroidetes	Flavobacteriia	Flavobacteriales	Flavobacteriaceae	Chryseobacterium	0.0001301	0.00069057	0.0602514	0.0312647
Otu00214	-4.54637	0.875849	Proteobacteria	Betaproteobacteria	Burkholderiales	Comamonadaceae	Polaromonas	0.00673929	0.00675027	0.158839	0.0671261
Otu00547	-4.54749	0.748862	Proteobacteria	Gammaproteobacteria	Xanthomonadales	Xanthomonadaceae	Thermomonas	0.00012527	0.000639436	0.066115	0.0651585
Otu00154	-4.55583	0.843594	Proteobacteria	Alphaproteobacteria	Sphingomonadales	Sphingomonadaceae	unclassified	0.010169	0.0121154	0.204934	0.0734363
Otu00199	-4.57943	0.654678	Proteobacteria	Alphaproteobacteria	Rhizobiales	Hyphomicrobiaceae	Devosia	0.0076326	0.011213	0.175094	0.0861994
Otu00592	-4.58158	0.666026	Bacteroidetes	Flavobacteriia	Flavobacteriales	Flavobacteriaceae	Flavobacterium	9.85025e-05	0.000521639	0.0612299	0.0405824
Otu00569	-4.59554	0.587916	Bacteroidetes	Sphingobacteriia	Sphingobacteriales	Cyclobacteriaceae	Algoriphagus	0.000349674	0.00244668	0.0624562	0.0330645
Otu00268	-4.59694	1.03295	Proteobacteria	Alphaproteobacteria	Sphingomonadales	Sphingomonadaceae	Sphingobium	0.00406208	0.0085029	0.127439	0.113946
Otu00593	-4.61754	0.459821	Bacteroidetes	Sphingobacteriia	Sphingobacteriales	Sphingobacteriaceae	Pedobacter	0	0	0.0617045	0.0345193
Otu00566	-4.61995	0.561368	Proteobacteria	Gammaproteobacteria	Xanthomonadales	Xanthomonadaceae	Thermomonas	4.35511e-05	0.000354127	0.0664793	0.0418631
Otu00556	-4.62681	0.845976	Bacteroidetes	Sphingobacteriia	Sphingobacteriales	Sphingobacteriaceae	Pedobacter	0	0	0.0668854	0.0654185
Otu00555	-4.70061	0.43087	Bacteroidetes	Sphingobacteriia	Sphingobacteriales	Sphingobacteriaceae	Pedobacter	0.00017525	0.000805231	0.0654027	0.0264457
Otu00441	-4.72863	1.13491	Bacteroidetes	Flavobacteriia	Flavobacteriales	unclassified	unclassified	0.000500031	0.00168671	0.0846341	0.0687299
Otu00052	-4.74623	0.56065	Proteobacteria	Alphaproteobacteria	Sphingomonadales	Erythrobacteraceae	unclassified	0.0236069	0.0173953	0.469943	0.136945
Otu00371	-4.74863	0.684044	Proteobacteria	Betaproteobacteria	Burkholderiales	Comamonadaceae	Polaromonas	0.00230657	0.00385284	0.102517	0.0322574
Otu00440	-4.7565	0.677643	Planctomycetes	Planctomycetia	Planctomycetales	Planctomycetaceae	Planctomyces	0.00070444	0.00173371	0.0845187	0.0580712
Otu00106	-4.75885	0.518283	Verrucomicrobia	Opitutae	Opitutales	Opitutaceae	Opitutus	0.0133614	0.0122083	0.291294	0.0640587
Otu00386	-4.7654	0.392005	Bacteroidetes	Flavobacteriia	Flavobacteriales	Flavobacteriaceae	Flavobacterium	0.00180719	0.00299852	0.0965521	0.0345271
Otu00545	-4.76721	0.353561	Bacteroidetes	Sphingobacteriia	Sphingobacteriales	Sphingobacteriaceae	unclassified	3.68403e-05	0.000341643	0.0670124	0.0281369
Otu00189	-4.7683	0.616309	Proteobacteria	Alphaproteobacteria	Sphingomonadales	Sphingomonadaceae	Novosphingobium	0.0070113	0.00968524	0.178112	0.0568274
Otu00513	-4.7769	0.63011	Proteobacteria	Betaproteobacteria	Burkholderiales	Comamonadaceae	Comamonas	0.000212903	0.00105877	0.0727872	0.0452843
Otu00285	-4.78204	0.609865	Proteobacteria	Alphaproteobacteria	Caulobacterales	Caulobacteraceae	Phenylobacterium	0.00376031	0.00488873	0.133386	0.0696434
Otu00118	-4.78499	0.947527	Proteobacteria	Alphaproteobacteria	Caulobacterales	Caulobacteraceae	Phenylobacterium	0.0115123	0.0112447	0.266032	0.11936
Otu00064	-4.80557	0.701653	Verrucomicrobia	Opitutae	Opitutales	Opitutaceae	Opitutus	0.0187378	0.0166277	0.432805	0.237917
Otu00152	-4.82027	1.05389	Proteobacteria	Betaproteobacteria	Methylophilales	Methylophilaceae	Methylotenera	0.00733519	0.0107963	0.206341	0.122885
Otu00395	-4.83455	0.598642	Proteobacteria	Betaproteobacteria	Burkholderiales	Comamonadaceae	Polaromonas	0.00150729	0.00368332	0.0963322	0.0313633
Otu00157	-4.83634	1.18997	Bacteroidetes	Bacteroidia	Bacteroidales	Marinilabiliaceae	Alkalitalea	0.00692971	0.014218	0.19305	0.200283
Otu00479	-4.84362	0.744505	Bacteroidetes	Flavobacteriia	Flavobacteriales	Flavobacteriaceae	Vitellibacter	0.000103586	0.000608145	0.0814531	0.0548298
Otu00517	-4.85229	0.313228	Bacteroidetes	Sphingobacteriia	Sphingobacteriales	Cyclobacteriaceae	Algoriphagus	0.000118745	0.000628665	0.0728985	0.0273001
Otu00379	-4.86787	0.312749	Proteobacteria	Alphaproteobacteria	Rhizobiales	unclassified	unclassified	0.00146255	0.0029139	0.0983464	0.0376474
Otu00195	-4.87712	0.702117	Proteobacteria	Alphaproteobacteria	Sphingomonadales	Erythrobacteraceae	Altererythrobacter	0.00557906	0.00798268	0.171759	0.0563447
Otu00411	-4.88916	0.80043	Bacteroidetes	Flavobacteriia	Flavobacteriales	Cryomorphaceae	Fluviicola	0.000411825	0.00135857	0.0919415	0.0836853
Otu00335	-4.91525	0.401889	Proteobacteria	Gammaproteobacteria	Xanthomonadales	Xanthomonadaceae	unclassified	0.00192609	0.00424418	0.114674	0.0370911
Otu00136	-4.91622	0.577533	Proteobacteria	Alphaproteobacteria	Caulobacterales	Caulobacteraceae	Brevundimonas	0.00863734	0.00970296	0.240751	0.0959699
Otu00126	-4.91967	0.598433	Proteobacteria	Gammaproteobacteria	Xanthomonadales	Xanthomonadaceae	Arenimonas	0.00932095	0.0103479	0.256511	0.0688053
Otu00191	-4.93667	0.860836	Proteobacteria	Alphaproteobacteria	Sphingomonadales	Sphingomonadaceae	Sphingobium	0.00529965	0.00946996	0.174204	0.104342
Otu00434	-4.993	0.47673	Bacteroidetes	Flavobacteriia	Flavobacteriales	Flavobacteriaceae	Flavobacterium	0.000289439	0.00111213	0.0865704	0.0507923
Otu00358	-4.99711	0.522579	Proteobacteria	Betaproteobacteria	Burkholderiales	Comamonadaceae	Polaromonas	0.00128051	0.00258461	0.104521	0.0383885
Otu00345	-5.01799	0.951391	Bacteroidetes	Sphingobacteriia	Sphingobacteriales	Chitinophagaceae	Chitinophaga	0.000790443	0.00415605	0.104445	0.14877
Otu00315	-5.03833	0.741017	Bacteroidetes	unclassified	unclassified	unclassified	unclassified	0.0014375	0.00283363	0.114997	0.0687921
Otu00215	-5.10013	0.532378	Actinobacteria	Actinobacteria	Actinomycetales	Micrococcaceae	Arthrobacter	0.00361872	0.00452548	0.165192	0.0697217
Otu00031	-5.10853	0.555841	Bacteroidetes	Sphingobacteriia	Sphingobacteriales	Chitinophagaceae	unclassified	0.0235463	0.0133091	0.652968	0.302364
Otu00164	-5.15793	1.0272	Bacteroidetes	Cytophagia	Cytophagales	Cytophagaceae	Sporocytophaga	0.00418081	0.00612242	0.193443	0.129795
Otu00228	-5.16916	0.467686	Bacteroidetes	Flavobacteriia	Flavobacteriales	Flavobacteriaceae	Flavobacterium	0.00267817	0.00368471	0.152656	0.0550359
Otu00300	-5.18054	0.74265	Candidatus_Saccharibacteria	unclassified	unclassified	unclassified	unclassified	0.0010242	0.00258141	0.126291	0.171275
Otu00086	-5.18426	0.858138	Bacteroidetes	unclassified	unclassified	unclassified	unclassified	0.0128674	0.0178978	0.3619	0.11321
Otu00292	-5.19637	0.544958	Proteobacteria	Alphaproteobacteria	Sphingomonadales	Sphingomonadaceae	unclassified	0.00153482	0.00300706	0.126639	0.0343287
Otu00330	-5.23685	0.78219	Proteobacteria	Gammaproteobacteria	Xanthomonadales	Xanthomonadaceae	Thermomonas	0.000472128	0.00159012	0.114381	0.0690449
Otu00264	-5.25976	0.901863	Proteobacteria	Alphaproteobacteria	Sphingomonadales	Sphingomonadaceae	Sphingopyxis	0.00145753	0.00395906	0.136987	0.0828711
Otu00266	-5.26048	0.96796	Bacteroidetes	Sphingobacteriia	Sphingobacteriales	Chitinophagaceae	Ferruginibacter	0.000786183	0.00171216	0.140283	0.117018
Otu00110	-5.27364	0.657026	Proteobacteria	Betaproteobacteria	Burkholderiales	Oxalobacteraceae	Massilia	0.00792493	0.00989151	0.281277	0.072904
Otu00142	-5.28168	0.827036	Bacteroidetes	Sphingobacteriia	Sphingobacteriales	Chitinophagaceae	Flavisolibacter	0.00554572	0.00835216	0.227252	0.089047
Otu00114	-5.29566	0.65334	Proteobacteria	Alphaproteobacteria	Caulobacterales	Caulobacteraceae	Brevundimonas	0.00735549	0.0099793	0.278369	0.101705
Otu00013	-5.31111	0.817206	Proteobacteria	Alphaproteobacteria	Rhizobiales	Hyphomicrobiaceae	Devosia	0.032404	0.0307573	0.908106	0.460359
Otu00243	-5.31707	0.596942	Proteobacteria	Alphaproteobacteria	Sphingomonadales	Sphingomonadaceae	unclassified	0.00177114	0.00283203	0.148112	0.0607111
Otu00333	-5.32709	0.796587	Bacteroidetes	Sphingobacteriia	Sphingobacteriales	Sphingobacteriaceae	Pedobacter	4.11302e-05	0.000381425	0.110566	0.0781043
Otu00185	-5.32757	0.904991	Bacteroidetes	Bacteroidetes_incertae_sedis	Ohtaekwangia	unclassified	unclassified	0.00273656	0.00588805	0.177758	0.121921
Otu00023	-5.44845	0.906935	Bacteroidetes	Sphingobacteriia	Sphingobacteriales	Cyclobacteriaceae	Algoriphagus	0.0228895	0.0226158	0.733203	0.371406
Otu00088	-5.5368	0.870459	Proteobacteria	Alphaproteobacteria	Rhizobiales	Hyphomicrobiaceae	Devosia	0.0090973	0.0124868	0.360103	0.138573
Otu00304	-5.56005	0.551391	Bacteroidetes	Flavobacteriia	Flavobacteriales	Flavobacteriaceae	Flavobacterium	7.42434e-05	0.00048514	0.120088	0.0832979
Otu00221	-5.56848	0.452397	Proteobacteria	Gammaproteobacteria	Xanthomonadales	Xanthomonadaceae	Thermomonas	0.00119407	0.00251895	0.164486	0.0730648
Otu00279	-5.61219	0.564392	Bacteroidetes	Flavobacteriia	Flavobacteriales	Flavobacteriaceae	Flavobacterium	0.000105135	0.000562184	0.131345	0.125132
Otu00148	-5.61847	0.426476	Candidatus_Saccharibacteria	unclassified	unclassified	unclassified	unclassified	0.00297108	0.00459934	0.218903	0.134033
Otu00280	-5.62266	0.498998	Proteobacteria	Gammaproteobacteria	Pseudomonadales	Pseudomonadaceae	Pseudomonas	0.000133495	0.000709317	0.130836	0.0732153
Otu00271	-5.63692	0.760376	Bacteroidetes	Sphingobacteriia	Sphingobacteriales	Sphingobacteriaceae	Pedobacter	9.72276e-05	0.000686501	0.135498	0.11765
Otu00184	-5.65783	0.977442	Bacteroidetes	Sphingobacteriia	Sphingobacteriales	Sphingobacteriaceae	Pedobacter	0.00101892	0.00296453	0.179427	0.129279
Otu00242	-5.6798	0.697063	Tenericutes	Mollicutes	Acholeplasmatales	Acholeplasmataceae	Acholeplasma	0.00049235	0.00169836	0.147876	0.0837181
Otu00245	-5.72979	0.609092	Bacteroidetes	Flavobacteriia	Flavobacteriales	Flavobacteriaceae	Flavobacterium	0.000396878	0.00154537	0.15343	0.113374
Otu00029	-5.75752	0.628034	Proteobacteria	Alphaproteobacteria	Caulobacterales	Caulobacteraceae	Caulobacter	0.0156896	0.0136903	0.682652	0.321225
Otu00262	-5.76628	0.575477	Bacteroidetes	Flavobacteriia	Flavobacteriales	Flavobacteriaceae	Flavobacterium	8.29841e-05	0.000541589	0.139887	0.0916082
Otu00090	-5.77723	0.735333	Bacteroidetes	Flavobacteriia	Flavobacteriales	Flavobacteriaceae	Flavobacterium	0.00554761	0.0077719	0.336892	0.174973
Otu00083	-5.78716	0.496972	Proteobacteria	Gammaproteobacteria	Xanthomonadales	Xanthomonadaceae	Pseudoxanthomonas	0.0067667	0.00768421	0.377548	0.0743819
Otu00161	-5.82119	1.2846	Proteobacteria	Gammaproteobacteria	Gammaproteobacteria_incertae_sedis	Solimonas	unclassified	0.000249665	0.001081	0.207544	0.216549
Otu00172	-5.8255	0.489675	Proteobacteria	Alphaproteobacteria	Sphingomonadales	Sphingomonadaceae	Sphingopyxis	0.0013635	0.00259935	0.199349	0.0850277
Otu00204	-5.83019	0.594819	Bacteroidetes	Flavobacteriia	Flavobacteriales	Flavobacteriaceae	Flavobacterium	0.000568404	0.00169226	0.178095	0.160592
Otu00174	-5.85606	0.480939	Bacteroidetes	Sphingobacteriia	Sphingobacteriales	Sphingobacteriaceae	Pedobacter	0.00135035	0.00294635	0.19311	0.0667261
Otu00128	-5.86794	0.801135	Bacteroidetes	Sphingobacteriia	Sphingobacteriales	Sphingobacteriaceae	Pedobacter	0.0024024	0.00462864	0.246525	0.176228
Otu00094	-5.90455	0.991016	Bacteroidetes	Sphingobacteriia	Sphingobacteriales	Cyclobacteriaceae	Algoriphagus	0.00444416	0.0075144	0.317933	0.205435
Otu00207	-5.94969	0.630207	Bacteroidetes	Flavobacteriia	Flavobacteriales	unclassified	unclassified	8.88826e-05	0.000586446	0.167087	0.107235
Otu00108	-6.00052	1.54115	Bacteroidetes	unclassified	unclassified	unclassified	unclassified	0.00126527	0.00319246	0.277277	0.23728
Otu00186	-6.01343	0.530657	Bacteroidetes	Flavobacteriia	Flavobacteriales	Cryomorphaceae	unclassified	0.000363902	0.00131726	0.177359	0.0930602
Otu00158	-6.05608	0.311474	Bacteroidetes	Flavobacteriia	Flavobacteriales	Flavobacteriaceae	Chryseobacterium	0.000784185	0.00164213	0.203582	0.0702425
Otu00009	-6.05807	0.758737	Bacteroidetes	Bacteroidetes_incertae_sedis	Ohtaekwangia	unclassified	unclassified	0.0212428	0.0228971	1.11588	1.3305
Otu00111	-6.08478	0.946313	Bacteroidetes	Sphingobacteriia	Sphingobacteriales	Sphingobacteriaceae	Pedobacter	0.0017867	0.00419312	0.269436	0.256871
Otu00048	-6.16243	0.587217	Bacteroidetes	Flavobacteriia	Flavobacteriales	Flavobacteriaceae	Flavobacterium	0.0069169	0.0080505	0.48646	0.169158
Otu00147	-6.16878	0.801397	Bacteroidetes	Sphingobacteriia	Sphingobacteriales	Sphingobacteriaceae	unclassified	0.00115511	0.00732181	0.218138	0.113502
Otu00121	-6.37372	1.09601	Bacteroidetes	Sphingobacteriia	Sphingobacteriales	Sphingobacteriaceae	Pedobacter	0.000107381	0.000541535	0.266283	0.237074
Otu00100	-6.37402	0.855414	Bacteroidetes	Flavobacteriia	Flavobacteriales	Flavobacteriaceae	Vitellibacter	0.00117503	0.00333785	0.309809	0.300686
Otu00117	-6.60238	0.704999	Bacteroidetes	Sphingobacteriia	Sphingobacteriales	Sphingobacteriaceae	Pedobacter	8.63776e-05	0.000563369	0.269791	0.178805
Otu00070	-6.78238	1.02993	Bacteroidetes	Sphingobacteriia	Sphingobacteriales	Sphingobacteriaceae	Pedobacter	0.000846179	0.00196681	0.398284	0.370141
Otu00042	-6.82824	0.966562	Proteobacteria	Alphaproteobacteria	Caulobacterales	Caulobacteraceae	Asticcacaulis	0.00338417	0.00728267	0.536904	0.536573
Otu00010	-6.90589	0.64211	Bacteroidetes	Flavobacteriia	Flavobacteriales	Flavobacteriaceae	Flavobacterium	0.0100124	0.00933389	1.07525	0.352639
Otu00049	-7.04269	0.450835	Bacteroidetes	Flavobacteriia	Flavobacteriales	Flavobacteriaceae	Flavobacterium	0.00181215	0.00390743	0.486723	0.212741
Otu00036	-7.29788	0.61056	Bacteroidetes	Flavobacteriia	Flavobacteriales	Flavobacteriaceae	Chryseobacterium	0.0018014	0.00333849	0.586362	0.210956
Otu00035	-7.36526	0.907462	Bacteroidetes	Sphingobacteriia	Sphingobacteriales	Sphingobacteriaceae	Pedobacter	0.00105279	0.00251368	0.589844	0.4197
Otu00014	-7.77517	0.822793	Bacteroidetes	Sphingobacteriia	Sphingobacteriales	Sphingobacteriaceae	Pedobacter	0.00250589	0.00509811	0.885432	0.591052
Otu00008	-7.97882	0.557674	Bacteroidetes	Flavobacteriia	Flavobacteriales	Flavobacteriaceae	Chryseobacterium	0.00302203	0.00460742	1.10437	0.358467
Otu00003	-8.15477	0.999311	Tenericutes	Mollicutes	Acholeplasmatales	Acholeplasmataceae	Acholeplasma	0.00687892	0.00995641	2.11884	1.43011
Otu00001	-9.93765	1.21955	Bacteroidetes	Sphingobacteriia	Sphingobacteriales	Cyclobacteriaceae	Algoriphagus	0.00145684	0.00345344	4.04698	2.94614
